# Supplementary material for: Network Based Scoring Models to Improve Credit Risk Management in Peer to Peer Lending Platforms
Source: Front Artif Intell. 2019 May 24;2:3. doi: 10.3389/frai.2019.00003 (PMC7861245; doi:10.3389/frai.2019.00003)
Supplement: Supplementary file 1 [file Data_Sheet_1.ZIP]

Archive with 5 entries (5 files):
- Replication code/FinTech_SM.R
- Replication code/Metafile.txt
- Replication code/model_perf.R
- Replication code/RPackages.R
- Replication code/smaller_dataset.csv
