# Supplementary material for: Network Based Scoring Models to Improve Credit Risk Management in Peer to Peer Lending Platforms
Source: Front Artif Intell. 2019 May 24;2:3. doi: 10.3389/frai.2019.00003 (PMC7861245; doi:10.3389/frai.2019.00003)
Supplement: Supplementary file 1 [file Data_Sheet_1.ZIP › Replication code/Metafile.txt]

Name of Quantlet : FinTech_SM

Description : 'Using a dataset containing financial data of borrower companies, 
we define a metric that provides the relative distance between companies by applying 
the standardized Euclidean distance between each pair of institutions feature vectors. 
The fully-connected nature of this set does not help to find out whether there exist 
dominant patterns of similarities between institutions. Therefore, the extraction of 
such relevant patterns demands a representation of the system where sparseness replaces 
completeness in a suitable way. To accomplish this purpose, we derive the Minimal Spanning 
Tree representation of borrowing companies finanical similarities. Finally, we test whether 
the inclusion of topological information regarding similarity patterns among companies feature, 
increases the forecasting performance of various credit scoring models.'
 
Keywords : 
 - FinTech
 - Peer-to-Peer Lending 
 - Credit Scoring Models
 - Similarity Networks 
 - MST 

See also : 

Author : Branka Hadji Misheva, Alessandro Spelta  

Submitted :  27.02.2019 by Branka Hadji Misheva and Alessandro Spelta  

Datafile : smaller_dataset.csv, model_perf.R, RPackages.R, FinTech_SM.R

Example : 'Comparison of predictive performance of traditional and network-augmented scoring models.
MTS representation of the system.'
