# Supplementary material for: Network Based Scoring Models to Improve Credit Risk Management in Peer to Peer Lending Platforms
Source: Front Artif Intell. 2019 May 24;2:3. doi: 10.3389/frai.2019.00003 (PMC7861245; doi:10.3389/frai.2019.00003)
Supplement: Supplementary file 1 [file Data_Sheet_1.ZIP › Replication code/RPackages.R]

# Clean the environment 
graphics.off()
#options(warn=-1)
rm(list = ls(all = TRUE))

# Necessary libraries 
libraries = c("readr", "e1071", "MLmetrics", "stargazer", "dplyr", "purrr", "xtable", "base", "ggplot2", "DescTools","stylo", "igraph", "MASS", "ROCR", "rpart", "e1071", 
               "SDMTools", "caret","MLmetrics", "igraph", "clusterSim", "randomForest", "Hmisc", "networkD3", "emstreeR")

lapply(libraries, function(x) if (!(x %in% installed.packages())) {
  install.packages(x)
})

lapply(libraries, library, quietly = TRUE, character.only = TRUE)
