# Supplementary material for: Network Based Scoring Models to Improve Credit Risk Management in Peer to Peer Lending Platforms
Source: Front Artif Intell. 2019 May 24;2:3. doi: 10.3389/frai.2019.00003 (PMC7861245; doi:10.3389/frai.2019.00003)
Supplement: Supplementary file 1 [file Data_Sheet_1.ZIP › Replication code/smaller_dataset.csv]

	X1	ratio001	ratio002	ratio003	ratio004	ratio005	ratio006	ratio008	ratio011	ratio012	ratio017	ratio018	ratio019	ratio027	ratio029	ratio030	DIO	DPO	DSO	turnover	status	nace	ratio036	ratio037	ratio039	ratio040
1	14	180.39	0	1.01	1.06	1.06	2.25	-48.31	0	-0.79	1.08	0.87	-0.02	277.13	0	0	1	283	0	3437	1	4941	1	1	1	1
2	18	3.73	0.21	1.27	1.41	1.35	1.89	13.57	0.11	0.27	1.72	1.7	0.07	21.4	0.1	0.1	7	61	75	1991	1	1330	0	0	1	0
3	21	0.19	0	6.18	3.28	3.28	1.79	-17.72	-0.28	-0.36	5.02	5.64	-0.06	-16.5	-0.05	-0.05	0	5	27	1739	1	4646	1	1	1	1
4	25	-1.49	0	0.33	0.1	0.1	-2.73	-53.41	-0.79	-0.39	0.95	0.85	-0.02	-42.31	-0.66	-0.74	0	0	0	1499	1	9313	1	1	1	1
5	31	-1.21	0	0.17	0.14	0.14	-28.95	-58.08	-1.02	-0.23	4.4	4.38	-0.02	-57.31	-0.23	-0.23	0	444	0	1244	1	4759	1	1	1	1
6	35	47.92	13.14	1.02	1.03	0.08	1.31	-6.82	-0.13	-7.11	1.8	1.79	-0.15	-5.21	-0.05	-0.05	172	131	8	1084	1	4764	1	1	1	1
7	40	-1.69	-0.98	0.41	0.18	0.16	-0.06	-6.88	-0.46	-0.36	2.3	2.3	-0.15	-5.04	-0.15	-0.15	3	58	0	969	1	5630	1	1	1	1
8	42	-2.86	-1.06	0.65	0.41	0.27	-1.27	-1.71	-0.03	-0.09	0.25	0.23	-0.58	-1.02	-0.08	-0.08	310	99	276	910	1	4771	1	1	1	1
9	43	-3.51	0	0.72	1.14	0.21	4.1	-20.2	-0.45	-1.18	0.85	0.69	-0.05	-20.08	-0.53	-0.64	338	0	58	849	1	4532	1	1	1	1
10	45	15.55	0	1.06	0.95	0.45	0.88	2.22	0.02	0.11	6.28	6.28	0.45	7.71	0.01	0.01	22	0	0	827	1	4711	0	0	1	0
11	49	-5.4	-1.54	0.81	0.02	0.02	-0.11	-5.91	-0.22	-1.14	0.52	0.48	-0.17	-0.75	-0.05	-0.06	2	146	4	636	1	9313	1	1	1	1
12	55	-7.72	-0.29	0.87	1.42	0.92	8.83	-147.85	-0.2	-1.34	1.25	1.17	-0.01	-137.04	-0.15	-0.16	98	153	152	573	1	2512	1	1	1	1
13	57	-8.99	-0.01	0.89	0.78	0.78	0.17	-3.99	-0.11	-1.1	1.02	1.02	-0.25	-2.73	-0.07	-0.07	0	15	213	556	1	5224	1	1	1	1
14	58	-5.68	-3.69	0.82	0.05	0.05	-0.03	-4.36	-0.19	-1.11	0.22	0.21	-0.23	-1.94	-0.39	-0.4	1	297	21	544	1	121	1	1	1	1
15	59	4.81	2.1	1.21	1.28	0.57	55.73	5.32	0.07	0.26	0.74	0.74	0.19	5.52	0.09	0.09	269	88	131	527	1	4673	0	0	1	0
16	70	-1.64	-0.03	0.39	0.33	0.33	-9.24	-185.17	-1.17	-0.75	2.23	2.03	-0.01	-160.73	-0.46	-0.5	0	139	117	323	1	4941	1	1	1	1
17	80	-3.79	0	0.74	0.83	0.73	-7.53	-22.14	-0.78	-2.26	0.85	0.68	-0.05	-21.55	-0.89	-1.11	48	0	351	240	1	4674	1	1	1	1
18	89	34	0	1.03	0.9	0.36	0.23	0.72	0.02	-0.13	0.38	0.25	1.33	0.76	0.04	0.06	495	0	0	200	1	4641	0	1	1	1
19	95	-2.99	-0.75	0.67	0.11	0.1	0.49	-2.24	-0.01	-0.03	0.12	0.11	-0.45	5.6	0.21	0.22	3	157	0	174	1	812	1	1	1	1
20	97	-3.54	0	0.72	0.51	0.51	-1.35	-87.63	-0.52	-1.35	1.42	1.29	-0.01	-75.1	-0.32	-0.35	0	217	97	170	1	4321	1	1	1	1
21	105	-10.21	0	0.9	0.48	0.34	-0.23	-1.6	-0.02	-0.46	0.41	0.25	-1.14	2.25	0.14	0.24	136	0	0	124	1	6202	1	1	1	1
22	106	-11.94	0	0.92	0.67	0.51	-0.34	83.5	0.04	-0.43	0.4	0.4	0.01	116.17	0.15	0.15	161	717	400	122	1	4120	0	0	1	0
23	107	-6.68	0	0.85	0.8	0.8	-2.77	-6.6	-0.21	-1.4	0.45	0.44	-0.15	-6.19	-0.45	-0.46	0	0	0	111	1	4339	1	1	1	1
24	115	-1.27	0	0.21	0.16	0.16	-13.4	-174.79	-0.38	-0.1	0.12	0.1	-0.01	2.02	0.04	0.04	0	0	0	92	1	6810	1	1	1	1
25	122	1.29	0	1.77	1.59	1.59	2.66	15.87	0.19	0.37	0.94	0.57	0.06	23.42	0.29	0.49	0	16	273	71	1	7220	0	0	1	0
26	126	1.53	0.17	1.65	1.65	0.67	118.38	15.76	0.01	0.01	0.22	0.08	0.06	17.28	0.03	0.08	963	874	464	58	1	2511	0	0	1	0
27	129	2.84	0.67	1.35	0.36	0.36	0.74	-4.27	-0.01	-0.06	0.06	0.05	-0.23	-2.44	-0.12	-0.14	0	252	381	52	1	2740	1	1	1	1
28	146	8.44	0	1.12	1.29	1.16	95.74	11.63	0.02	0.13	0.06	0.93	0.09	11.98	0.4	0.03	638	0	0	12	1	4120	0	0	1	0
29	160	8.32	0.94	1.12	1.1	0.75	5.1	7.36	0.05	0.3	4.03	4.03	0.14	7.99	0.01	0.01	28	70	40	65013	1	4791	0	0	1	0
30	171	-29.14	-1.97	0.97	0.72	0.7	0.57	-13.04	-0.12	-0.3	0.64	0.59	-0.08	-9.27	-0.14	-0.15	9	170	115	35259	1	4931	1	1	1	0
31	180	6.71	3.56	1.15	1.25	0.76	10.81	1.77	0.07	0.07	1.19	1.18	0.56	2.04	0.07	0.07	119	90	167	19110	1	2512	0	0	1	0
32	188	12.72	3.32	1.08	1.26	0.47	2.08	-20.74	-0.14	-2.16	1.03	1	-0.05	-18.68	-0.13	-0.13	187	173	30	15746	1	161	1	1	1	1
33	189	-2.01	-0.93	0.5	0.32	0.23	-1.73	-6.3	-0.62	-0.8	4.41	3.92	-0.16	-5.68	-0.13	-0.14	14	17	23	13784	1	4520	1	1	1	1
34	193	3.39	0	1.3	1.26	0.65	2.85	317.69	0.16	0.47	4.95	4.52	0	393.63	0.04	0.04	32	53	29	14273	1	4647	0	0	1	0
35	200	2.65	2.03	1.38	0.92	0.61	0.89	1.35	0.04	0.01	0.68	0.69	0.7	1.87	0.08	0.08	97	41	0	13033	1	3250	0	0	1	0
36	206	131.56	20.26	1.01	1.04	0.31	1.5	-2.17	-0.02	-4.65	1.72	1.68	-0.46	-0.05	0	0	138	95	5	12333	1	4711	1	1	1	1
37	209	8.72	0	1.11	1.31	1.29	2.28	1.11	0.03	0.02	2.8	2.8	0.91	2.32	0.02	0.02	1	0	0	11825	1	4778	0	0	1	0
38	214	3.9	0.51	1.26	1.13	1.12	1.31	5.58	0.04	0.24	0.61	0.57	0.17	6.31	0.08	0.08	4	309	288	13365	1	4671	0	0	1	0
39	222	-2.85	-0.88	0.65	0.46	0.38	-1.83	-8.45	-0.57	-1.18	2.88	2.86	-0.12	-7.97	-0.19	-0.19	16	133	47	10955	1	4631	1	1	1	1
40	225	26.08	0.31	1.04	1.71	1.68	2.67	2.25	0.01	0.14	0.99	0.93	0.44	7.04	0.02	0.02	5	43	206	9438	1	3811	0	0	1	0
41	231	7.78	0	1.13	0.99	0.97	0.95	4.86	0.12	0.55	1.53	1.52	0.2	4.95	0.08	0.08	4	0	0	8198	1	4649	0	0	1	0
42	234	7.66	3.99	1.13	1.26	0.41	2.31	1.02	0.04	-0.04	1.89	1.86	0.98	1.29	0.03	0.03	113	56	19	8233	1	4741	0	0	1	1
43	235	-3.05	-0.86	0.67	0.6	0.27	-2.28	-15.9	-0.51	-1.12	1.51	1.5	-0.06	-12.67	-0.27	-0.27	110	168	80	8571	1	4772	1	1	1	1
44	237	25.09	0	1.04	1.18	1.02	5.51	3.01	0.02	0.08	2.05	2.04	0.33	4.04	0.02	0.02	23	0	0	8286	1	4631	0	0	1	0
45	238	12.53	0.71	1.08	1.51	1.49	45.55	2.33	0.05	0.1	1.5	1.5	0.43	2.47	0.04	0.04	4	71	175	8867	1	4322	0	0	1	0
46	239	-20.03	0	0.95	0.4	0.33	0.39	-3.08	-0.06	-1.6	1.4	1.39	-0.33	-2.17	-0.03	-0.03	12	0	26	7794	1	1013	1	1	1	1
47	242	-2.41	0	0.59	0.58	0.45	-18.3	17.31	0.01	0	1.76	1.75	0.06	42.56	0.02	0.02	45	121	0	7625	1	4211	0	0	1	1
48	246	40.64	25.22	1.02	1	0.69	0.95	1.24	0.04	0.02	0.81	0.79	0.76	1.33	0.04	0.05	137	125	199	7811	1	7219	0	0	1	0
49	256	3.56	1.51	1.28	0.8	0.8	0.82	-11.49	-0.4	-2.04	0.05	0.05	-0.09	-0.45	-0.29	-0.31	3	172	86	7028	1	3511	1	1	1	1
50	259	17.02	9.67	1.06	0.76	0.44	0.59	-0.63	-0.02	-0.78	0.74	0.66	-1.62	0.85	0.03	0.03	118	110	146	6538	1	1623	1	1	1	1
51	265	-2.87	-1.03	0.65	0.29	0.28	-0.83	-7.01	-0.4	-0.84	0.25	0.25	-0.14	-4.48	-1	-1.01	12	900	497	6725	1	7311	1	1	1	1
52	267	36.14	18.67	1.03	1.16	0.63	4.99	1.83	0.04	0.01	0.53	0.54	0.55	2.07	0.08	0.08	303	163	326	6741	1	4120	0	0	1	0
53	270	10.22	0	1.1	1.06	1.06	2.54	3.6	0.02	0.08	2.98	2.98	0.27	5.56	0.01	0.01	0	0	103	5953	1	7021	0	0	1	0
54	274	51.37	4.23	1.02	1	1	1.01	1.31	0.01	0.01	1.31	1.15	0.74	1.99	0.01	0.01	0	205	202	6834	1	5229	0	0	1	0
55	283	37.45	12.29	1.03	0.74	0.56	0.54	-4.11	-0.12	-4.59	0.97	1.02	-0.24	-3.07	-0.09	-0.08	50	155	108	7335	1	2550	1	1	1	1
56	293	7.62	0	1.13	1.02	0.91	1.05	1.87	0.05	0.08	1.61	1.61	0.53	2.16	0.03	0.03	18	0	0	5939	1	4730	0	0	1	0
57	299	-4.56	-1.29	0.78	0.85	0.35	-0.28	-9.33	-0.42	-1.23	1.15	1.16	-0.11	-8.69	-0.34	-0.34	165	108	90	5672	1	1310	1	1	1	1
58	302	-5.5	-0.24	0.82	0.68	0.68	0.36	-19.7	-0.29	-2.45	0.63	0.63	-0.05	-14.45	-0.34	-0.34	4	78	103	5403	1	5510	1	1	1	1
59	305	-3.07	-1.74	0.67	0.59	0.37	-1.22	-8.72	-0.52	-1.55	0.45	0.74	-0.11	-8.21	-1.08	-0.65	231	265	129	5371	1	2512	1	1	1	1
60	306	140.95	26.5	1.01	0.99	0.57	0.65	1.39	0.03	0.22	0.93	0.93	0.72	1.75	0.04	0.04	162	262	193	4913	1	1413	0	0	1	0
61	307	5.5	1.84	1.18	0.97	0.97	0.88	-4.04	-0.07	-0.59	1.47	1.46	-0.21	-3.9	-0.04	-0.04	0	97	189	5269	1	6820	1	1	1	1
62	330	114.82	9.58	1.01	0.6	0.57	0.14	3.98	0.06	0.67	1.43	1.37	0.25	7.39	0.08	0.08	7	132	104	4945	1	7022	0	0	1	0
63	332	-2.3	-1.08	0.56	0.54	0.46	-13.55	-15.98	-0.76	-1.04	2.35	2.34	-0.06	-8.77	-0.18	-0.18	21	140	120	4583	1	2500	1	1	1	1
64	340	4.55	0	1.22	1.2	1.18	12.19	192.21	0.29	0.89	2.13	2.13	0.01	194.1	0.14	0.14	3	112	98	5579	1	4778	0	0	1	0
65	344	-2.62	-0.91	0.62	0.53	0.52	-3.2	-6.05	-0.52	-1.02	2.2	2.2	-0.17	-4.65	-0.18	-0.18	3	162	124	4082	1	4631	1	1	1	1
66	346	17.3	0	1.06	0.98	0.98	0.94	0.94	0.04	0.04	1.19	1.17	1.07	1.73	0.06	0.06	0	0	0	4353	1	4771	0	1	1	0
67	349	-3.64	-1.25	0.73	0.63	0.63	-2.19	-12.56	-0.36	-1.02	2.37	2.35	-0.08	-12.37	-0.15	-0.15	2	126	127	4454	1	4941	1	1	1	1
68	358	-9.44	-4.27	0.89	0.81	0.79	-0.14	-5.48	-0.13	-1.43	3	2.92	-0.2	-3.18	-0.03	-0.03	1	71	85	5348	1	4671	1	1	1	1
69	360	1.02	0.48	1.98	1.04	0.46	1.02	-3.71	-0.04	-0.11	0.42	0.43	-0.27	-1.99	-0.05	-0.05	156	79	120	4595	1	1610	1	1	1	1
70	365	3.72	2.03	1.27	1.82	0.87	47.1	1.57	0.03	-0.06	0.88	0.85	1.02	1.68	0.06	0.06	214	79	148	5064	1	4649	0	1	1	1
71	368	38.04	0	1.03	1.09	1.09	7.03	3.11	0.03	0.31	2.56	2.54	0.32	3.48	0.01	0.01	0	0	130	5005	1	5224	0	0	1	0
72	383	13.57	2.35	1.07	1.04	0.97	1.68	6.24	0.07	0.29	1.05	1.03	0.16	6.84	0.07	0.07	22	223	271	3486	1	4322	0	0	1	0
73	384	-2.1	0	0.52	0.36	0.3	-0.09	-7.64	-0.67	-1.01	0.67	0.83	-0.13	-2.32	-0.3	-0.25	35	0	0	3474	1	4674	1	1	1	1
74	385	-4.54	-1.41	0.78	0.63	0.61	-1.46	-78.16	-0.31	-1.06	2.53	3.02	-0.01	-74.27	-0.12	-0.1	5	98	50	4120	1	2790	1	1	1	1
75	387	-49.99	0	0.98	0.48	0.42	0.22	-9.73	-0.04	-1.9	0.62	0.47	-0.1	-9.24	-0.05	-0.07	30	0	0	3844	1	5510	1	1	1	1
76	398	3.14	0	1.32	0.98	0.8	0.95	21.96	0.24	0.61	3.13	3.06	0.05	27.68	0.09	0.1	15	0	0	3651	1	4211	0	0	1	0
77	401	10.53	1.94	1.09	1.1	0.62	32.73	1.58	0.02	0.05	1.23	1.12	0.63	1.65	0.02	0.02	131	218	160	3251	1	4673	0	0	1	0
78	405	33.5	17.34	1.03	1.17	0.36	2.66	-3.99	-0.13	-5.88	0.21	0.23	-0.24	-3.73	-0.55	-0.52	1084	265	453	3482	1	8299	1	1	1	1
79	406	0.37	0	3.69	3.23	1.79	3.68	38.26	0.2	0.17	2.33	2.33	0.03	51.53	0.12	0.12	56	32	54	3432	1	4673	0	0	1	0
80	412	-2.46	-1.23	0.59	0.32	0.32	-0.72	-1.53	-0.09	-0.2	0.49	0.48	-0.66	-0.74	-0.09	-0.09	0	574	292	3227	1	4329	1	1	1	1
81	415	-9.31	-3.19	0.89	0.58	0.38	0.12	-1.58	-0.06	-2.68	1.19	1.17	-0.63	-0.33	-0.01	-0.01	59	159	95	3351	1	1073	1	1	1	1
82	416	-7.99	-1.91	0.87	0.84	0.81	-0.85	-20.11	-0.29	-1.67	2.29	2.28	-0.05	-18.43	-0.12	-0.12	5	118	98	3297	1	4631	1	1	1	1
83	428	6.18	2.27	1.16	1.22	1.22	3.76	1.84	0.05	0.05	1.18	1.17	0.59	2.25	0.06	0.06	0	100	260	3880	1	5229	0	0	1	0
84	436	50.66	12.72	1.02	1	0.68	0.86	0.81	0.01	-0.22	1.97	2.01	1.22	1.25	0.01	0.01	58	129	83	3093	1	4669	0	1	1	1
85	442	5.28	0	1.19	1.39	0.65	100.36	2.26	0.02	0.02	2.4	2.4	0.35	2.97	0.01	0.01	80	0	0	2785	1	4719	0	0	1	0
86	443	6.77	2.26	1.15	0.99	0.75	0.98	1.46	0.03	0	0.42	0.35	0.69	3.92	0.22	0.27	150	134	272	3082	1	3320	0	0	1	0
87	444	1.72	0	1.58	1.43	1.34	2.18	427.4	0.33	0.52	2.82	2.82	0	438.76	0.12	0.12	6	0	62	3656	1	4632	0	0	1	0
88	454	38.38	3.27	1.03	0.83	0.8	0.56	3.59	0.02	0.23	1.1	1.08	0.28	9.66	0.06	0.06	7	197	180	2682	1	4941	0	0	1	0
89	456	1.1	0.17	1.91	1.84	1.66	6.7	43.73	0.21	0.29	2.16	2.16	0.02	47	0.1	0.1	15	69	137	2924	1	4642	0	0	1	0
90	462	29.06	5.04	1.03	0.96	0.54	0.59	-20.35	-0.17	0.41	1.19	1.19	-0.05	-16.73	-0.11	-0.11	119	84	0	2620	1	1720	1	1	1	0
91	468	4.89	2.45	1.2	0.66	0.52	0.58	2.02	0.02	0.03	0.6	0.61	0.5	4.97	0.09	0.09	59	228	196	3082	1	3832	0	0	1	0
92	469	22.32	6.39	1.04	0.81	0.54	0.52	1.84	0.04	0.05	1.14	1.12	0.54	3.98	0.07	0.07	71	171	106	2882	1	3320	0	0	1	0
93	472	45.88	6.7	1.02	1.11	1.11	1.91	4.2	0.03	0.03	1.14	1.14	0.24	5.43	0.04	0.04	0	171	247	2863	1	7911	0	0	1	0
94	476	8.59	0	1.12	0.88	0.68	0.79	1.11	0.04	-0.13	0.88	0.79	0.9	1.65	0.06	0.07	57	0	0	2562	1	2599	0	0	1	1
95	477	44.2	0	1.02	0.55	0.55	0.75	0.88	0.02	-0.15	0.55	0.42	1.14	1.31	0.05	0.06	0	0	0	2818	1	9312	0	1	1	1
96	483	-6.1	-1.07	0.84	0.67	0.45	-0.13	-79.42	-0.43	-2.2	1.77	1.83	-0.01	-66.28	-0.2	-0.2	46	110	79	2793	1	2750	1	1	1	1
97	497	-2.59	-1.13	0.61	0.59	0.27	-0.17	-35.57	-1.08	-1.78	1.16	1.22	-0.03	-22.96	-0.61	-0.57	106	162	36	2631	1	3299	1	1	1	1
98	498	-7.34	-0.93	0.86	0.87	0.87	-13.47	-39.57	-0.33	-1.01	0.39	0.39	-0.03	-39.18	-0.83	-0.84	0	702	85	2708	1	5800	1	1	1	1
99	499	-1.47	0	0.32	0.3	0.26	-27.49	-90.33	-1.11	-0.53	7.24	7.88	-0.01	-88.05	-0.15	-0.14	6	149	34	2618	1	4631	1	1	1	1
100	500	-3.64	-0.06	0.73	0.77	0.28	-7.09	-31.04	-0.37	-0.95	3.67	3.6	-0.03	-30.28	-0.1	-0.1	62	103	4	3202	1	4711	1	1	1	1
101	503	42.47	7.14	1.02	1.12	1.11	1.21	1.61	0.05	-1.29	2.03	1.96	0.62	1.77	0.03	0.03	1	35	94	2628	1	4920	0	0	1	1
102	507	-4.89	-2.03	0.8	1.33	0.87	90.93	-4.78	-0.12	-0.57	0.87	0.85	-0.21	-4.7	-0.14	-0.14	143	142	77	2637	1	4120	1	1	1	1
103	516	9.53	3.35	1.1	0.89	0.61	0.75	-10.06	-0.32	-3.92	0.72	0.78	-0.1	-9.59	-0.42	-0.39	109	168	211	2489	1	2433	1	1	1	1
104	520	-12.73	-7.67	0.92	1.3	0.11	1.12	-3.69	-0.12	-1.61	0.03	0.05	-0.15	-2.02	-1.2	-0.71	3782	830	114	2346	1	4110	1	1	1	1
105	530	23.18	0	1.04	0.8	0.69	0.22	1.58	0.02	-0.17	0.69	0.76	0.62	3.55	0.06	0.06	59	0	0	2590	1	4399	0	0	1	1
106	543	0.63	0	2.6	0.69	0.47	0.84	-41.22	-0.1	-0.27	1.11	1.11	-0.02	-18.14	-0.04	-0.04	28	69	38	2825	1	2221	1	1	1	1
107	548	22.62	11.43	1.04	1.12	0.76	4.95	0.53	0.01	-0.61	1.34	1.19	1.88	0.83	0.02	0.02	85	89	168	2195	1	4321	0	1	1	1
108	555	8.52	1.97	1.12	1.14	1.14	2.83	3.64	0.01	0	0.65	0.61	0.27	8.79	0.05	0.05	0	104	398	2296	1	4120	0	0	1	0
109	559	26.8	16.43	1.04	2.37	0.37	2.03	-1.19	-0.03	-1.53	0.35	0.45	-0.84	-1.18	-0.09	-0.07	570	0	53	2214	1	6810	1	1	1	1
110	561	6.26	2.27	1.16	1.04	0.2	1.23	2.33	0.04	0.12	1.21	0.94	0.43	4.74	0.07	0.09	211	149	1	2272	1	4754	0	0	1	0
111	563	20.96	0	1.05	1.06	0.5	1.17	1.32	0.04	0.08	1.34	1.63	0.76	2.51	0.06	0.05	110	0	81	2192	1	4120	0	0	1	0
112	566	2.89	1.57	1.35	0.66	0.55	0.43	3.47	0.05	0.08	1	0.86	0.27	4.44	0.05	0.06	31	94	80	2185	1	2562	0	0	1	0
113	568	3.46	0.85	1.29	1.64	1.28	2.08	-1.92	-0.06	0.01	0.34	0.29	-0.52	-1.28	-0.12	-0.14	173	174	584	2398	1	2512	1	1	1	0
114	569	2.41	0.63	1.41	1.69	1.02	3.26	-14.34	-0.24	-0.93	0.89	0.81	-0.07	-9.19	-0.17	-0.19	138	123	92	2201	1	4641	1	1	1	1
115	572	0.23	0.05	5.4	2.04	1.01	1.1	-19.37	-0.04	0	0.13	0.12	-0.05	-13.21	-0.21	-0.23	227	87	76	2190	1	2822	1	1	1	0
116	576	-3.72	-0.84	0.73	0.9	0.85	-0.35	-12.3	-0.45	-1.1	0.63	0.63	-0.08	-12.02	-0.69	-0.69	26	415	23	2075	1	4759	1	1	1	1
117	579	10.2	0	1.1	1.09	1.08	2.3	271.39	0.04	0.16	2.07	2.07	0	296.57	0.02	0.02	0	137	140	2326	1	3514	0	0	1	0
118	582	12.85	1.57	1.08	0.75	0.47	0.39	0.44	0.01	0.11	1.47	1.43	1.97	3.38	0.02	0.02	59	170	69	2158	1	4639	0	1	1	0
119	586	4.28	2.2	1.23	1.06	0.44	1.07	1.2	0.03	0.03	0.3	0.3	0.8	2.04	0.15	0.15	376	201	139	2124	1	4752	0	0	1	0
120	588	28.82	0	1.03	0.91	0.41	0.35	82.27	0.07	0.07	2.21	2.17	0.01	100.43	0.04	0.04	79	124	40	2053	1	1410	0	0	1	0
121	591	-6.19	-3.52	0.84	0.88	0.85	-1.13	-1.92	-0.12	-1.12	0.47	0.47	-0.58	-1.54	-0.22	-0.22	25	270	671	2035	1	4321	1	1	1	1
122	601	3.52	1.28	1.28	1.65	1.34	17.2	1.42	0.07	-0.03	1.77	1.77	0.7	1.75	0.05	0.05	37	40	133	1937	1	4330	0	0	1	1
123	608	0.7	0	2.43	1.44	1.26	1.44	5.45	0.17	0.16	2.59	2.59	0.18	5.64	0.07	0.07	10	52	64	2160	1	4672	0	0	1	0
124	610	14.84	0	1.07	1.78	0.49	21.05	41.81	0.11	0.59	3.04	2.69	0.02	43.5	0.04	0.04	85	25	16	2008	1	4511	0	0	1	0
125	613	3.14	0	1.32	1.25	0.13	3.92	221.85	0.23	0.63	3.18	3.18	0	237.31	0.08	0.08	96	0	0	1793	1	4649	0	0	1	0
126	625	-4.34	-1.49	0.77	0.52	0.27	-0.35	-5.04	-0.28	-1.14	0.68	0.77	-0.2	-4.57	-0.38	-0.34	156	319	130	2316	1	2612	1	1	1	1
127	626	37.2	12.15	1.03	1.16	0.96	1.41	1.29	0.07	0.03	1.2	1.15	0.77	1.9	0.09	0.09	40	92	80	1749	1	3109	0	0	1	0
128	630	30.13	6.65	1.03	1.04	0.65	1.74	-2.51	-0.05	-2.38	0.88	0.93	-0.4	-1.73	-0.04	-0.04	149	106	202	1882	1	1030	1	1	1	1
129	632	30.92	0.17	1.03	0.93	0.93	0.41	-4.2	-0.01	-0.48	4.17	4.16	-0.26	1.44	0	0	0	0	73	1744	1	4638	1	1	1	1
130	633	-4.94	-4.06	0.8	0.66	0.4	0.68	-1.06	-0.11	-0.81	0.31	0.33	-0.94	-0.9	-0.3	-0.28	172	56	171	1904	1	4644	1	1	1	1
131	635	-7.61	-4.22	0.87	0.91	0.62	0.77	1.24	0.02	-0.02	1.17	1.17	0.81	2.4	0.04	0.04	69	124	135	1810	1	4752	0	0	1	1
132	641	3.58	0.28	1.28	1.36	0.49	9.31	0.22	0.02	0.02	0.6	0.58	1	0.48	0.02	0.02	376	117	186	2037	1	4669	0	0	1	0
133	642	-3.8	-1.94	0.74	0.23	0.14	-0.11	-4.6	-0.17	-0.58	0.19	0.21	-0.22	-4.48	-0.87	-0.79	185	267	261	2346	1	4120	1	1	1	1
134	644	19.84	5.79	1.05	1.46	1.16	11.29	2.87	0.05	0.29	1.74	1.59	0.33	3.32	0.03	0.03	42	130	144	2023	1	7112	0	0	1	0
135	652	-3.9	-1.25	0.74	0.35	0.24	-0.13	-23.76	-0.53	-2.03	1.09	1.09	-0.04	-23.17	-0.47	-0.47	38	239	32	1782	1	4778	1	1	1	1
136	655	-3.78	-1.24	0.74	0.64	0.34	-0.44	-9.22	-0.44	-1.42	0.85	0.85	-0.11	-5.36	-0.3	-0.3	144	359	136	1722	1	4646	1	1	1	1
137	664	8.67	3.22	1.12	1.02	0.25	1.03	-2.87	-0.12	-1.69	2.33	2.31	-0.35	-1.74	-0.03	-0.03	69	55	4	1742	1	4711	1	1	1	1
138	666	-2.72	-0.72	0.63	0.45	0.44	-1.11	-38.09	-0.66	-1.17	0.98	1.14	-0.03	-34.04	-0.6	-0.52	10	148	154	2114	1	1812	1	1	1	1
139	667	-4.91	-2.1	0.8	0.81	0.77	-0.47	-5.09	-0.24	-1.47	0.54	0.56	-0.2	-4.88	-0.44	-0.42	28	392	494	1744	1	4399	1	1	1	1
140	671	44.55	7.9	1.02	2.02	0.71	1.45	-25.17	-0.01	-0.7	0.51	0.43	-0.04	-9.37	-0.01	-0.01	219	52	67	2103	1	2894	1	1	1	1
141	676	-2.42	-0.16	0.59	0.63	0.49	-13.67	-89.03	-0.73	-1.01	1.08	1.07	-0.01	-85.81	-0.65	-0.65	73	200	102	2097	1	4700	1	1	1	1
142	679	-13.22	-3.11	0.92	0.85	0.71	0.47	-17.92	-0.28	-3.75	0.82	0.79	-0.06	-15.15	-0.29	-0.3	52	140	256	1647	1	6820	1	1	1	1
143	681	-8.89	0	0.89	0.89	0.86	-21.12	-14.71	-0.27	-2.28	1.16	1.25	-0.07	-14.08	-0.22	-0.2	11	0	0	1865	1	4631	1	1	1	1
144	686	45.07	26.03	1.02	1.02	0.24	4.43	2.66	0.03	0.47	1.9	1.48	0.38	2.77	0.02	0.02	146	70	35	1684	1	4120	0	0	1	0
145	688	206.55	0	1	0.71	0.56	0.02	1.69	0	0.05	3.08	2.93	0.59	70.64	0.01	0.01	18	118	55	1681	1	4671	0	0	1	0
146	694	-11.78	-4.82	0.92	0.98	0.42	-0.81	-9.34	-0.28	-3.2	1.25	1.24	-0.11	-9.21	-0.22	-0.22	165	145	108	2029	1	4641	1	1	1	1
147	695	102.61	0	1.01	1.17	0.7	3.69	-5.19	-0.02	-4.57	0.57	0.33	-0.21	-3.06	-0.03	-0.04	243	225	172	1602	1	2573	1	1	1	1
148	698	-2	-0.1	0.5	0.26	0.26	-1.52	-6.79	-0.75	-0.85	0.67	0.64	-0.15	-5.56	-0.91	-0.96	0	70	187	2079	1	8010	1	1	1	1
149	699	26.95	0	1.04	0.9	0.49	0.32	1.3	0.06	0.29	1.05	0.86	0.76	1.63	0.07	0.08	137	0	0	1637	1	4673	0	0	1	0
150	707	14.35	0	1.07	1.06	1.06	2.05	481.99	0.04	0.39	1.62	1.61	0	601.81	0.03	0.03	0	193	169	2033	1	8299	0	0	0	0
151	710	12.39	7.08	1.08	0.39	0.26	0.79	-0.52	-0.02	-0.73	0.5	0.43	-1.93	1.26	0.09	0.1	29	116	43	1762	1	2229	1	1	1	1
152	711	-6.23	0	0.84	0.76	0.59	0.14	-4.9	-0.12	-0.77	1.54	1.5	-0.21	-3.38	-0.06	-0.06	39	0	0	1592	1	2550	1	1	1	1
153	715	7.72	0	1.13	0.85	0.58	0.52	-0.52	-0.01	-0.26	0.58	0.42	-2.03	0.19	0.01	0.01	146	0	0	1639	1	3299	1	1	1	1
154	720	10.18	2.8	1.1	1.15	0.92	1.91	1.24	0.01	0.02	0.83	0.81	0.81	4.13	0.04	0.04	76	150	0	1723	1	2363	0	0	1	0
155	722	-2.31	0	0.57	0.76	0.29	-0.24	-20.57	-0.88	-1.31	0.7	0.87	-0.05	-17.64	-1.07	-0.87	257	0	0	1446	1	2341	1	1	1	1
156	736	-2.43	-0.25	0.59	0.49	0.49	-2.54	-15.66	-0.63	-1.02	2.13	2.12	-0.06	-15.06	-0.29	-0.29	0	59	114	1687	1	4332	1	1	1	1
157	739	52.84	1.1	1.02	0.85	0.79	0.35	3.03	0.04	0.7	0.43	0.42	0.33	3.58	0.11	0.11	49	114	529	1415	1	4339	0	0	1	0
158	741	-36.07	-4.96	0.97	0.88	0.73	0.46	-0.74	-0.01	-1.4	1.41	1.31	-1.36	1.22	0.01	0.01	36	140	132	1412	1	4941	1	1	1	1
159	742	-5.72	-1.28	0.83	0.75	0.74	-0.63	-6.37	-0.23	-1.35	0.7	0.69	-0.16	-5.87	-0.3	-0.31	11	370	361	1661	1	4322	1	1	1	1
160	744	9.28	5.57	1.11	1.18	0.49	4	1.35	0.04	0.02	0.61	0.53	0.83	1.81	0.09	0.11	332	81	133	1507	1	2840	0	0	1	0
161	749	-2.11	-0.64	0.53	0.31	0.12	-1.7	-15.76	-0.84	-0.99	1.39	1.38	-0.06	-14.69	-0.56	-0.57	90	208	0	1571	1	4764	1	1	1	1
162	763	-2.76	-0.61	0.64	0.6	0.58	-9.85	-5.1	-0.39	-0.82	3.55	3.54	-0.2	-4.72	-0.1	-0.1	3	124	66	1511	1	4621	1	1	1	1
163	765	-18.03	-2.01	0.94	1.09	0.86	1.09	-3.46	-0.09	-1.97	0.33	0.32	-0.29	-2.17	-0.18	-0.18	124	87	101	1792	1	2220	1	1	1	1
164	772	28.42	17.78	1.04	1.11	0.46	2.62	1.77	0.05	0.11	2	1.97	0.57	2.16	0.03	0.03	101	34	37	1434	1	4500	0	0	1	0
165	785	39.37	22.42	1.03	0.22	0.22	0.42	0.65	0.03	-0.71	0.55	0.52	1.53	0.89	0.08	0.08	0	91	90	1425	1	4941	0	1	1	1
166	788	5.89	0	1.17	0.54	0.54	0.29	16.7	0.09	0.29	1.84	1.84	0.06	100.76	0.28	0.28	0	0	0	1395	1	9329	0	0	1	0
167	789	65.63	0.21	1.02	0.95	0.49	0.32	6.4	0.02	0.17	1.71	1.71	0.16	7.69	0.01	0.01	96	194	63	1395	1	4632	0	0	1	0
168	795	-2.21	-0.64	0.55	0.41	0.38	-0.28	-7.61	-0.45	-0.62	0.75	0.92	-0.13	-3.16	-0.25	-0.2	14	198	181	1523	1	4322	1	1	1	1
169	798	5.18	2.96	1.19	1.07	0.93	1.53	1.54	0.08	0.06	1.58	1.53	0.62	1.65	0.05	0.05	26	69	161	1394	1	4799	0	0	1	0
170	807	7.23	1	1.14	0.99	0.77	0.97	2.22	0.03	0.09	1.22	1.29	0.41	4.83	0.05	0.05	50	145	138	1383	1	4520	0	0	1	0
171	811	5.11	0	1.2	0.86	0.86	0.59	31.14	0.09	0.33	2.64	2.64	0.03	32.93	0.03	0.03	0	13	11	1715	1	7739	0	0	1	0
172	813	19.27	5.52	1.05	0.79	0.56	0.49	-0.96	-0.01	0.23	0.65	0.47	-1.04	1.03	0.02	0.03	108	181	102	1712	1	3822	1	1	1	0
173	814	14.71	9.71	1.07	1.12	0.7	1.65	1.26	0.04	0.09	0.86	0.86	0.79	2.4	0.09	0.09	137	37	170	1248	1	4321	0	0	1	0
174	815	0.18	0	6.59	8.75	4.43	78.47	27.65	0.07	0.07	2.81	2.81	0.04	30.19	0.03	0.03	63	0	0	1353	1	4782	0	0	1	0
175	816	5.27	0	1.19	0.74	0.74	0.48	-21.04	-0.01	-0.11	0.93	0.93	-0.05	256.28	0.12	0.12	0	217	50	1379	1	9200	1	1	1	1
176	821	32.85	10.03	1.03	0.94	0.65	0.77	-0.38	-0.02	-1.57	0.97	0.88	-2.65	0.09	0.01	0.01	91	146	166	1227	1	4311	1	1	1	1
177	822	27.42	15.38	1.04	0.74	0.54	0.7	-0.6	-0.01	-1.01	0.67	0.64	-1.66	0.44	0.02	0.02	69	148	100	1321	1	5610	1	1	1	1
178	824	50.34	12.73	1.02	1.01	0.97	1.42	4.67	0.03	0.43	1.36	1.36	0.21	4.79	0.02	0.02	11	61	230	1318	1	4120	0	0	1	0
179	835	-6.21	0	0.84	0.71	0.4	-0.1	-5.36	-0.2	-1.22	0.74	0.89	-0.19	-4.38	-0.22	-0.18	159	0	0	1340	1	4643	1	1	1	1
180	845	-3.59	0	0.72	0.58	0.58	-1.34	-176.24	-0.13	-0.32	0.44	0.42	-0.01	-155.02	-0.25	-0.26	0	3	627	1239	1	8292	1	1	1	1
181	847	-2.01	0	0.5	0.42	0.39	-5.17	-16.99	-1.05	-1.13	2.49	2.54	-0.06	-15.08	-0.37	-0.37	11	0	0	1565	1	4642	1	1	1	1
182	850	2.21	0	1.45	1.3	1.3	3.05	23.39	0.17	0.4	2.75	2.75	0.04	36.34	0.1	0.1	0	0	0	1285	1	4941	0	0	1	0
183	866	-34.63	-0.02	0.97	0.97	0.97	-2.46	5.02	0.01	-1.19	1.86	1.86	0.2	5.7	0.01	0.01	0	80	190	1152	1	5229	0	0	1	1
184	871	13.87	6.22	1.07	1.01	0.58	1.02	-0.44	-0.02	0.01	0.64	0.5	-2.34	-0.23	-0.02	-0.02	148	169	95	1132	1	2219	1	1	1	0
185	873	-2.13	-0.33	0.53	0.36	0.24	-1.38	-6.46	-0.42	-0.56	0.78	0.76	-0.16	-3.64	-0.32	-0.33	85	193	140	1335	1	2561	1	1	1	1
186	882	13.63	2.95	1.07	1.34	0.94	14.29	3.35	0.03	0.03	1.37	1.37	0.3	4.28	0.03	0.03	77	124	182	1112	1	2740	0	0	1	0
187	885	6.13	1.06	1.16	0.9	0.49	0.85	1.75	0.05	0.1	1.12	1.09	0.55	3.28	0.08	0.08	85	97	100	1209	1	4673	0	0	1	0
188	889	2.62	0	1.38	1.3	0.05	3.35	-51.29	-0.56	-2.06	0.74	0.41	-0.02	-48.17	-0.71	-1.27	434	0	0	1225	1	9329	1	1	1	1
189	892	-2.2	-0.88	0.55	0.5	0.5	-6.23	-17.38	-0.81	-1.05	1.46	1.46	-0.06	-14.58	-0.47	-0.47	0	213	211	1096	1	4120	1	1	1	1
190	899	-3.58	0	0.72	0.54	0.45	-1.43	-25.86	-0.4	-1.06	2.12	1.9	-0.04	-23.83	-0.17	-0.19	20	0	0	1211	1	1520	1	1	1	1
191	904	6.39	1.36	1.16	1.37	0.47	14.4	1.17	0.04	0.01	0.89	0.89	0.85	1.32	0.05	0.05	263	184	92	1203	1	4641	0	0	1	0
192	905	38.73	0	1.03	0.93	0.57	0.34	6.19	0.02	0.02	0.8	0.58	0.16	16.64	0.06	0.09	159	0	0	1077	1	4120	0	0	1	0
193	907	3.53	0.46	1.28	1.26	1.26	6.16	8.64	0.14	0.36	0.85	0.85	0.11	9.35	0.18	0.18	0	78	328	1073	1	4752	0	0	1	0
194	911	-2.53	0	0.6	0.88	0.19	-1.6	-5.43	-0.25	-1.13	1.04	1.04	-0.18	-5.32	-0.23	-0.23	260	0	0	1064	1	4771	1	1	1	1
195	913	-2.92	-0.79	0.66	0.33	0.22	-0.47	-5.46	-0.27	-0.6	1.01	0.94	-0.18	-4.59	-0.22	-0.24	49	149	75	1110	1	4600	1	1	1	1
196	916	6.44	3.02	1.16	1.5	0.26	150.4	1.34	0.06	-0.03	0.6	0.6	0.74	1.36	0.1	0.1	500	88	101	1179	1	4120	0	0	1	1
197	917	10.69	0.09	1.09	0.76	0.75	0.36	1.89	0.02	0.03	2.19	2.17	0.52	7.22	0.04	0.04	2	128	84	1253	1	1624	0	0	1	0
198	924	-1.69	-0.43	0.41	0.29	0.21	-1.07	-40.04	-1.02	-1.1	1.23	1.36	-0.03	-23.57	-0.49	-0.44	38	201	75	1146	1	1623	1	1	1	1
199	925	5.32	0.55	1.19	1	0.97	0.98	2.52	0.05	0.04	1.41	1.37	0.39	5.05	0.07	0.08	4	142	165	1166	1	5229	0	0	1	0
200	927	-25.05	-9.42	0.96	1.01	0.53	1.46	-4.24	-0.09	-2.78	0.84	0.84	-0.24	-3.93	-0.1	-0.1	201	257	172	1428	1	4647	1	1	1	1
201	929	3.27	0.55	1.31	1.5	1.08	5.43	1.88	0.03	-0.05	0.92	0.72	0.53	4.59	0.08	0.1	105	36	214	1140	1	4120	0	0	1	1
202	936	27.43	0	1.04	1.29	1.29	18.85	-11.72	-0.02	0.27	2.04	2.04	-0.09	-6.67	-0.01	-0.01	0	94	148	1130	1	5229	1	1	0	0
203	939	-8.45	-2.59	0.88	1.26	1.24	1.54	0.6	0.05	-0.56	3.02	3.02	1.66	0.83	0.02	0.02	1	1	58	1125	1	5224	0	1	1	1
204	941	3.05	0	1.33	1.12	0.65	1.19	0.94	0.03	0.03	0.66	0.64	0.89	1.74	0.06	0.06	149	0	116	1107	1	2630	0	0	1	0
205	944	157.06	0	1.01	1.12	0.26	6.5	-76.69	-0.03	-4.62	0.47	0.47	-0.01	-74.68	-0.06	-0.06	585	677	12	1061	1	4649	1	1	1	1
206	953	-4.92	0	0.8	0.74	0.46	-3.38	-0.69	-0.11	-1.07	7	6.93	-1.45	-0.64	-0.01	-0.01	18	34	0	1080	1	4511	1	1	1	1
207	955	-4.61	-1.04	0.78	0.7	0.7	-1.67	-6.3	-0.28	-1.34	3.47	3.42	-0.16	-2.71	-0.04	-0.04	0	20	89	1077	1	8121	1	1	1	1
208	956	33.71	0	1.03	0.99	0.99	0.9	30.09	0.01	0.09	1.36	1.36	0.03	78.48	0.02	0.02	0	0	0	1077	1	6620	0	0	1	0
209	960	9.16	0	1.11	1.6	1.6	3.28	367.43	0.01	0.05	5.12	5.09	0	721.29	0	0	0	0	15	1358	1	4632	0	0	0	0
210	962	-2.14	-0.4	0.53	0.35	0.34	-0.13	-19.93	-0.86	-1.03	1.65	1.57	-0.05	-13.22	-0.34	-0.36	3	144	62	1307	1	1812	1	1	1	1
211	974	-10.81	0	0.91	0.9	0.9	-4.2	-83.56	-0.12	-1.22	0.66	0.65	-0.01	-78.67	-0.18	-0.18	0	589	443	971	1	7490	1	1	1	1
212	981	-2.63	-1.43	0.62	0.59	0.23	-2.99	-17.39	-0.43	-0.74	1.21	1.17	-0.06	-17.1	-0.35	-0.36	156	34	87	1006	1	4511	1	1	1	1
213	982	8.13	1.59	1.12	0.83	0.55	0.55	-4.82	-0.14	-1.61	2.29	2.3	-0.21	-3.6	-0.05	-0.05	37	82	1	1005	1	4711	1	1	1	1
214	988	3.99	2.05	1.25	1.1	0.7	1.61	1.09	0.09	-0.17	1.44	1	0.92	1.71	0.1	0.14	81	58	113	998	1	4399	0	0	1	1
215	993	18.44	0.02	1.05	0.93	0.19	0.54	0.37	0.01	0.07	1.98	1.42	2.67	0.94	0.02	0.02	125	119	20	1021	1	4120	0	1	1	0
216	994	-11.08	0	0.91	0.91	0.91	0.1	-3.4	-0.09	-1.16	2.03	1.85	-0.3	-3.37	-0.04	-0.05	0	0	0	1033	1	4941	1	1	1	1
217	997	6.35	0	1.16	1.03	0.74	1.26	-2.1	-0.02	-0.2	6.44	6.44	-0.48	0.53	0	0	14	33	28	984	1	4511	1	1	1	1
218	1003	18.32	4.93	1.05	0.93	0.73	0.88	-17.28	-0.36	-7.27	0.58	0.56	-0.06	-15.94	-0.57	-0.58	84	156	188	974	1	3312	1	1	1	1
219	1007	-29.96	0	0.97	0.97	0.9	-0.06	0.84	0.02	-0.37	0.55	0.25	1.19	1.33	0.07	0.15	45	0	0	1001	1	5810	0	1	1	1
220	1016	59.45	0.04	1.02	0.85	0.85	0.48	1.26	0.02	-0.73	2.17	2.16	0.79	3.77	0.02	0.02	0	133	90	955	1	5229	0	0	1	1
221	1018	17.12	0	1.06	2.28	1.57	2.99	1.65	0.06	0	0.47	0.44	0.6	2.01	0.16	0.17	188	0	0	954	1	4321	0	0	1	0
222	1024	-3.47	0	0.71	0.73	0.42	-0.4	-10.96	-0.61	-1.38	2.37	2.35	-0.09	-10.38	-0.24	-0.25	51	0	0	1074	1	4120	1	1	1	1
223	1030	3.31	0	1.3	1.44	0.02	2.76	1.44	0.03	0	0.62	0.62	0.69	2.96	0.1	0.1	493	0	0	889	1	4771	0	0	1	0
224	1031	-4.31	-0.86	0.77	0.7	0.46	-2.42	-8.59	-0.32	-1.2	1.71	1.7	-0.12	-8.15	-0.18	-0.18	64	173	110	958	1	4669	1	1	1	1
225	1033	31.76	12.19	1.03	1.09	1.08	14.38	2.1	0.11	-0.43	0.84	0.84	0.48	2.18	0.14	0.14	2	224	364	970	1	4645	0	0	1	1
226	1034	-1.94	-1.19	0.48	1.01	1.01	1.34	-10.27	-0.76	-1.11	1.67	1.34	-0.1	-10.11	-0.45	-0.56	0	121	68	968	1	4771	1	1	1	1
227	1037	-1.94	-1	0.49	0.43	0.27	-7.73	-11.41	-0.9	-1.02	1.57	1.63	-0.09	-7.01	-0.35	-0.34	76	197	118	984	1	4391	1	1	1	1
228	1049	-11.99	0	0.92	0.86	0.06	0.31	-9.82	-0.13	-1.53	1.75	1.68	-0.1	-8.18	-0.06	-0.06	158	0	0	950	1	4772	1	1	1	1
229	1051	30.56	0	1.03	1.2	0.19	32.71	-0.6	-0.01	-1.08	2.39	2.39	-1.67	-0.44	0	0	128	60	1	949	1	4742	1	1	1	1
230	1054	27.74	0	1.04	1.17	1.17	86.62	245.51	0.31	0.37	2.58	2.58	0	245.94	0.12	0.12	0	0	0	1029	1	4941	0	0	1	0
231	1056	64.06	0	1.02	0.95	0.67	0.73	2.75	0.01	-0.91	1.75	1.74	0.36	11.92	0.01	0.01	53	150	1	941	1	4776	0	0	1	1
232	1058	-3.03	-0.67	0.67	0.33	0.27	-0.18	-3.97	-0.4	-1.02	3.51	3.49	-0.25	-3.13	-0.09	-0.09	7	99	0	1140	1	4711	1	1	1	1
233	1059	29.38	0	1.03	0.8	0.69	0.15	11.9	0.01	0.13	1.13	0.96	0.08	33.95	0.03	0.04	37	251	203	940	1	4120	0	0	1	0
234	1061	55.63	12.37	1.02	0.75	0.72	0.15	1.66	0.03	0.07	0.98	0.97	0.6	2.62	0.05	0.05	11	140	246	858	1	4941	0	0	1	0
235	1068	8.74	0.93	1.11	0.98	0.97	0.88	2.36	0.05	0.2	1.18	1.19	0.33	3.14	0.04	0.04	3	231	205	926	1	4673	0	0	1	0
236	1074	-10.57	-4.33	0.91	0.77	0.77	-0.37	-4.25	-0.13	-1.65	0.81	0.8	-0.24	-3.66	-0.14	-0.14	0	237	297	839	1	8559	1	1	1	1
237	1078	-5.76	-3.68	0.83	0.71	0.36	0.39	-5.32	-0.24	-1.33	0.98	0.94	-0.16	-3.5	-0.14	-0.15	112	67	85	902	1	4649	1	1	1	1
238	1080	21.89	8.2	1.05	0.84	0.63	0.32	-0.31	-0.01	-0.92	1.27	1.33	-3.23	-0.2	0	0	58	107	87	834	1	4120	1	1	1	1
239	1083	16.9	5.91	1.06	1.05	1.05	1.89	1.94	0.08	0.28	1.73	1.69	0.51	2.25	0.05	0.05	0	68	114	927	1	5814	0	0	1	0
240	1087	5.11	0	1.2	1.49	0.78	3.11	2.59	0.05	0.2	0.93	0.51	0.39	3.35	0.08	0.14	162	0	125	921	1	4764	0	0	1	0
241	1095	-3.48	-0.93	0.71	0.71	0.42	-7.24	-7.07	-0.42	-1.2	0.86	1.03	-0.14	-6.85	-0.48	-0.4	160	152	230	821	1	1414	1	1	1	1
242	1097	30.01	3.66	1.03	1.02	1.02	2.02	2.52	0.03	0.28	1.32	1.32	0.4	2.61	0.02	0.02	0	234	261	884	1	4642	0	0	1	0
243	1099	4.32	0.86	1.23	2.36	2.34	48.08	-1.46	-0.02	0	0.9	0.88	-0.68	-1.3	-0.02	-0.02	3	91	287	895	1	8120	1	1	1	0
244	1103	-9.07	0	0.89	0.51	0.37	-0.16	-3.73	-0.18	-1.83	0.74	0.76	-0.27	-1.99	-0.13	-0.13	75	0	0	817	1	2562	1	1	1	1
245	1114	-2.99	-0.56	0.67	1.05	0.26	2.24	-2.9	-0.27	-0.72	1.58	2.07	-0.34	-2.75	-0.16	-0.12	168	126	15	872	1	4649	1	1	1	1
246	1117	-1.31	0	0.24	0.2	0.2	-18.57	-8.63	-0.06	-0.03	4.34	3.9	-0.11	12.78	0.02	0.02	0	331	9	1101	1	4690	1	1	1	1
247	1121	-2.04	-0.38	0.51	0.53	0.39	-1.75	-37.43	-1.15	-1.36	0.87	0.86	-0.03	-34.77	-1.23	-1.24	88	183	216	954	1	1813	1	1	1	1
248	1124	11.93	4.53	1.08	0.82	0.82	0.34	0.93	0.03	-0.2	0.81	0.8	1.07	1.22	0.05	0.05	0	191	62	835	1	4622	0	1	1	1
249	1128	1.65	0	1.61	0.9	0.88	0.87	30.05	0.16	0.28	1.91	1.93	0.03	70.7	0.2	0.2	2	52	97	855	1	810	0	0	1	0
250	1132	-21.69	-3.49	0.95	1.11	1.04	5.13	-3.31	-0.08	-2.22	0.44	0.42	-0.3	-3.03	-0.17	-0.17	53	514	726	934	1	4723	1	1	1	1
251	1133	33.1	16.7	1.03	1.22	0.21	1.65	1.74	0.06	0.03	2.14	2.11	0.57	1.88	0.03	0.03	110	56	0	876	1	4775	0	0	1	0
252	1142	-4.89	-2.93	0.8	1.19	0.28	1.36	-0.68	-0.03	-0.27	0.03	0.3	-1.49	-0.66	-0.76	-0.09	5569	1399	124	851	1	4120	1	1	1	1
253	1146	3.49	1.3	1.29	1.32	0.42	31.55	-2.64	-0.04	-0.1	0.6	0.6	-0.38	-2.41	-0.05	-0.05	409	140	183	775	1	2512	1	1	1	1
254	1148	31.47	0	1.03	1.01	0.37	1.3	14.71	0.03	0.5	1.34	0.72	0.07	18.77	0.03	0.05	168	0	0	862	1	4120	0	0	1	0
255	1150	-2.95	-0.02	0.66	0.43	0.16	-1.04	-4.32	-0.11	-0.27	1.11	2.46	-0.23	1.87	0.04	0.02	123	21	26	833	1	5911	1	1	1	1
256	1153	-2.96	0	0.66	0.89	0.56	0.73	-31.43	-0.54	-1.1	1.16	1.16	-0.03	3.41	0.05	0.05	82	0	0	1021	1	2790	1	1	1	1
257	1154	-15.55	-0.7	0.94	0.8	0.79	-0.46	1.78	0.06	-0.49	2.34	2.32	0.44	3.25	0.04	0.04	2	76	0	840	1	8710	0	0	1	1
258	1165	20.44	0.25	1.05	0.13	0.13	0.07	-27.48	-0.09	-3.63	1.51	1.37	-0.04	-22.13	-0.05	-0.05	0	127	21	1009	1	9609	1	1	1	1
259	1172	21.06	0.24	1.05	1.28	1.24	19.58	-4.32	-0.05	-1.66	1.3	1.26	-0.3	-3.73	-0.04	-0.05	10	137	228	830	1	4120	1	1	1	1
260	1175	16.33	2.44	1.06	0.99	0.59	0.93	1.64	0.04	0.04	0.93	0.92	0.61	2.54	0.07	0.07	149	206	194	844	1	4673	0	0	1	0
261	1178	0.69	0	2.44	2.88	2.86	6.7	45.99	0.03	0.01	0.87	0.76	0.05	52.46	0.08	0.09	2	0	0	895	1	4616	0	0	1	0
262	1183	-9.41	0	0.89	1.1	0.92	12.01	-11.96	-0.24	-2.22	0.84	0.98	-0.08	-11.72	-0.28	-0.24	71	0	320	1027	1	4321	1	1	1	1
263	1186	7.09	0.36	1.14	1.07	1.07	1.87	64.53	0.14	0.77	1.67	1.67	0.02	70.09	0.09	0.09	0	38	201	780	1	4941	0	0	1	0
264	1187	-1.84	0	0.46	0.16	0.16	-1.75	-21.83	-1.17	-1.03	2.66	2.65	-0.05	-17.69	-0.36	-0.36	0	96	0	778	1	5520	1	1	1	1
265	1194	-1.76	-0.24	0.43	0.43	0.34	-12.06	-21.73	-1.12	-0.83	0.64	0.64	-0.05	-21.71	-1.76	-1.76	103	618	327	808	1	4110	1	1	1	1
266	1203	12.4	3.83	1.08	1.1	1.1	1.98	2.74	0.09	0.09	1.54	1.54	0.36	3.48	0.07	0.07	0	47	128	800	1	4520	0	0	1	0
267	1204	0.14	0	8.27	7.9	3.43	10.34	54.61	0.04	0.05	1.8	1.39	0.02	63.29	0.03	0.04	105	0	0	764	1	4741	0	0	1	0
268	1206	22.37	0	1.04	1.22	0.9	2.67	-1.84	-0.12	-3.31	1.56	1.77	-0.54	-1.5	-0.06	-0.05	55	0	0	731	1	4120	1	1	1	1
269	1208	-1.42	-1.33	0.3	0.08	0.05	-1.83	-2.43	-0.06	-1	0.14	0.14	-0.41	-0.72	-0.12	-0.12	181	224	13	808	1	6820	1	1	1	1
270	1217	-18.23	0	0.95	0.99	0.53	0.72	-4.88	-0.17	-2.73	0.58	0.84	-0.22	-4.75	-0.31	-0.21	281	0	232	783	1	4120	1	1	1	1
271	1218	114.61	20.22	1.01	1	0.91	0.96	1.95	0.03	0.13	1.19	1.17	0.51	3	0.05	0.05	23	160	239	798	1	2512	0	0	1	0
272	1220	-10.12	-0.08	0.9	0.85	0.85	-0.38	-61.97	-0.12	-1.45	2.9	2.9	-0.02	-50.4	-0.03	-0.03	0	58	103	847	1	4941	1	1	1	1
273	1222	4.04	0	1.25	0.87	0.61	0.67	365.25	0.2	0.67	2.25	2.25	0	490.47	0.12	0.12	33	99	3	794	1	4773	0	0	0	0
274	1228	-7.89	-1.44	0.87	0.72	0.71	-0.69	-1.17	-0.03	-0.43	1.09	1.08	-0.86	0.15	0	0	3	71	224	786	1	5224	1	1	1	1
275	1234	10.53	2.57	1.09	1.12	0.32	2.69	1.33	0.02	0	0.69	0.69	0.75	1.81	0.05	0.05	359	348	49	768	1	4771	0	0	1	0
276	1240	49.88	13.38	1.02	0.83	0.83	0.85	-1.27	-0.01	0.21	0.55	0.55	-0.79	1.6	0.03	0.03	1	22	0	775	1	8130	1	1	1	0
277	1243	75.99	0	1.01	0.64	0.55	0.3	1.28	0.02	0.21	0.44	0.42	0.77	2.21	0.09	0.09	60	0	0	725	1	4322	0	0	1	0
278	1246	3.14	0	1.32	1.09	1.03	1.37	20.03	0.1	0.26	1.45	1.21	0.05	34.76	0.11	0.14	11	0	0	946	1	3212	0	0	1	0
279	1247	5.36	0.7	1.19	1.05	0.8	1.38	4.63	0.03	0.58	1.11	1.1	0.22	11.77	0.06	0.06	69	102	208	916	1	5814	0	0	1	0
280	1251	8.8	0	1.11	1.01	0.99	1.07	1.76	0.05	0.11	0.85	0.83	0.54	1.92	0.06	0.07	6	0	0	767	1	4120	0	0	1	0
281	1253	7.15	0.01	1.14	0.82	0.82	0.47	58.17	0.02	0.02	1.13	1.13	0.01	206.68	0.03	0.03	0	257	180	741	1	5920	0	0	0	0
282	1266	-4.16	-0.73	0.76	0.77	0.68	-18.4	-5.71	-0.27	-1.06	0.88	0.85	-0.18	-5.63	-0.3	-0.32	48	290	222	743	1	4665	1	1	1	1
283	1269	63.9	15.08	1.02	1.4	0.87	5.28	-0.39	-0.01	0.15	0.46	0.52	-2.61	-0.36	-0.03	-0.03	280	370	443	710	1	4674	1	1	1	0
284	1270	-1.81	-0.39	0.45	0.58	0.55	-1.7	-35.83	-1.27	-1.06	0.65	0.81	-0.03	-33.88	-1.86	-1.49	25	677	397	899	1	4321	1	1	1	1
285	1271	14.59	2.65	1.07	0.37	0.37	0.29	-3.03	-0.04	-0.88	0.13	0.09	-0.29	-2.39	-0.24	-0.34	0	727	52	898	1	2562	1	1	1	1
286	1273	7.35	0.08	1.14	0.65	0.44	0.45	2.36	0.01	-0.04	1.17	1.13	0.42	17.59	0.07	0.07	51	13	67	895	1	8299	0	0	1	1
287	1282	8.77	0.02	1.11	1.22	1.21	5.62	-9.39	-0.02	-3.31	1.76	1.76	-0.11	13.11	0.02	0.02	3	53	49	730	1	8120	1	1	1	1
288	1303	32.92	6.29	1.03	0.97	0.69	0.76	-0.55	-0.02	-1.99	0.63	0.61	-1.92	-0.01	0	0	148	193	237	700	1	4676	1	1	1	1
289	1304	38.44	0	1.03	1	1	0.91	5.94	0.01	0.25	1.22	1.22	0.17	9.36	0.01	0.01	0	266	234	640	1	6209	0	0	1	0
290	1308	-3.88	-0.76	0.74	0.4	0.35	-0.75	-9.32	-0.47	-1.5	2.07	1.75	-0.11	-6.17	-0.15	-0.18	12	91	13	696	1	4771	1	1	1	1
291	1313	-8.7	-3.71	0.89	0.81	0.55	0.29	-1.87	-0.12	-1.46	0.9	0.9	-0.53	-1.83	-0.14	-0.14	97	179	200	662	1	2825	1	1	1	1
292	1314	14.38	4.77	1.07	1.07	0.71	4.17	-4.09	-0.12	-3	1.41	1.39	-0.24	-3.59	-0.07	-0.07	86	143	158	747	1	4531	1	1	1	1
293	1315	0.42	0.01	3.39	1.59	1.59	1.31	349.04	0.34	0.33	0.64	0.64	0	388.44	0.58	0.58	0	134	2	829	1	8622	0	0	1	0
294	1318	24.04	4.29	1.04	0.84	0.17	0.28	2.71	0.03	0.01	2.76	2.76	0.37	7.03	0.03	0.03	84	75	0	741	1	4772	0	0	1	0
295	1321	2.98	1.38	1.34	0.72	0.72	0.69	3.38	0.17	0.26	1.18	1.18	0.3	5.66	0.24	0.24	0	50	115	619	1	4321	0	0	1	0
296	1323	-3.14	-1.58	0.68	0.59	0.53	-2.34	-19.85	-0.9	-2.05	2.8	2.78	-0.05	-18.56	-0.3	-0.3	11	50	76	667	1	2562	1	1	1	1
297	1339	0.28	0.13	4.56	0.95	0.95	1	5.08	0.02	0.01	0.17	0.17	0.19	11.17	0.19	0.19	0	55	45	633	1	4941	0	0	1	0
298	1342	4.11	0	1.24	0.75	0.75	0.82	5.24	0.02	0	0.41	0.41	0.19	5.78	0.06	0.06	0	234	254	670	1	8230	0	0	1	1
299	1345	-6.84	-0.62	0.85	0.85	0.6	-26.53	-16.07	-0.19	-1.2	0.81	0.52	-0.06	-15.31	-0.23	-0.36	132	405	315	666	1	4532	1	1	1	1
300	1348	-3.31	-0.68	0.7	1.56	0.44	5.77	-171.13	-0.21	-0.86	0.95	0.33	-0.01	-43.38	-0.06	-0.16	255	12	92	707	1	1399	1	1	1	1
301	1350	49.15	0	1.02	1.14	1.14	2.97	11.97	0.09	0.85	3.41	3.4	0.08	13.94	0.03	0.03	0	18	96	706	1	6311	0	0	1	0
302	1351	15.31	4.1	1.07	0.57	0.39	0.36	-1.37	-0.01	-0.7	2.63	2.61	-0.73	19.81	0.05	0.05	20	84	0	650	1	4723	1	1	1	1
303	1354	2.91	0	1.34	1.21	1.09	1.88	-6.44	-0.05	-0.31	2.15	2	-0.16	-4.29	-0.02	-0.02	15	20	94	704	1	5210	1	1	1	1
304	1356	30.5	9.19	1.03	2.57	0.75	186.64	1.16	0.03	-0.49	0.26	0.44	0.86	1.16	0.1	0.06	1001	138	9	593	1	4120	0	0	1	1
305	1357	-19.72	0	0.95	0.86	0.69	0.36	-11.81	-0.23	-4.82	2.54	2.51	-0.11	-10.05	-0.1	-0.1	23	0	0	703	1	4771	1	1	0	1
306	1358	-3.23	-0.52	0.69	0.7	0.7	-33.14	-65.13	-0.55	-1.25	0.74	0.59	-0.02	-64.37	-0.75	-0.94	0	118	443	619	1	7110	1	1	1	1
307	1360	0.58	0	2.72	1.33	1.33	1.14	21.51	0.12	0.04	0.59	0.59	0.05	51.16	0.47	0.48	0	0	0	701	1	7739	0	0	1	0
308	1377	5.07	0	1.2	0.78	0.78	0.5	89.97	0.04	0.16	4.19	4.19	0.01	227	0.02	0.02	0	0	0	604	1	5520	0	0	0	0
309	1378	8.05	2.52	1.12	1.17	0.44	1.67	7.86	0.01	0.05	0.21	0.2	0.13	10.98	0.1	0.1	892	549	73	631	1	6810	0	0	1	0
310	1380	45.66	0	1.02	1	1	1.14	-0.81	0	-0.34	1.73	1.73	-1.3	9.27	0	0	0	192	55	603	1	4322	1	1	1	1
311	1387	11.85	8.35	1.08	1.21	0.95	8.92	0.26	0.01	-0.4	0.95	0.69	3.91	0.35	0.02	0.02	80	31	34	599	1	4510	0	1	1	1
312	1390	31.31	4.27	1.03	1.03	1.03	4.81	-20.79	-0.11	-3.71	2.93	2.92	-0.05	-18.77	-0.03	-0.03	0	94	114	596	1	4647	1	1	1	1
313	1391	-2.91	-0.46	0.66	0.5	0.5	-0.44	-26.35	-0.67	-1.04	1.41	1.34	-0.04	-21.2	-0.38	-0.4	0	39	40	779	1	8220	1	1	1	1
314	1392	5.79	1.51	1.17	1	0.84	1.02	5.06	0.15	0.34	1.94	1.94	0.2	6.96	0.11	0.11	26	86	97	612	1	4120	0	0	1	0
315	1394	-29.46	0	0.97	0.97	0.97	-1.28	-7.44	-0.02	-1.25	1.14	1.14	-0.13	-6.78	-0.02	-0.02	0	142	314	591	1	5224	1	1	1	1
316	1396	38.37	9.95	1.03	1.09	0.09	13.23	-0.54	-0.02	-2.41	1.21	0.3	-1.84	-0.33	-0.01	-0.05	276	158	0	590	1	4771	1	1	1	1
317	1399	11.14	0	1.09	1.13	0.4	1.12	2.25	0.02	0.01	0.26	0.26	0.44	3.07	0.1	0.1	466	0	0	743	1	2920	0	0	1	0
318	1402	1.8	0.7	1.56	2.38	2.38	4.08	24.5	0.38	0.36	3.2	2.98	0.04	29.85	0.15	0.16	0	15	15	612	1	3312	0	0	1	0
319	1409	-2.29	-0.8	0.56	0.37	0.21	-2.19	-6.08	-0.79	-1.27	1.47	1.47	-0.16	-4.54	-0.4	-0.4	70	151	75	608	1	4652	1	1	1	1
320	1418	4.1	1.16	1.24	1.38	0.67	5.48	1.99	0.08	-0.03	0.95	0.95	0.5	2.27	0.09	0.09	185	97	100	595	1	9511	0	0	1	1
321	1420	2.43	1.08	1.41	2.02	1.51	1.61	16.81	0.02	0.05	0.16	0.12	0.06	83.47	0.48	0.64	326	250	863	655	1	110	0	0	1	0
322	1423	47.99	4.04	1.02	0.78	0.41	0.09	1.58	0.01	-0.03	0.93	0.57	0.63	2.89	0.02	0.03	143	324	139	590	1	1439	0	0	1	1
323	1427	-21.99	-0.92	0.95	1.25	0.83	2.65	5.37	0.17	-1.02	4.4	4.4	0.19	6.34	0.05	0.05	25	0	0	589	1	4120	0	0	1	0
324	1428	5.1	0	1.2	1.09	0.42	1.24	-0.81	-0.02	-0.08	0.15	0.11	-1.25	-0.62	-0.1	-0.13	1092	0	0	546	1	4322	1	1	1	1
325	1429	93.73	17.58	1.01	0.87	0.45	0.65	1.33	0.01	0.24	0.38	0.33	0.75	3.08	0.06	0.07	328	146	169	746	1	2562	0	0	1	0
326	1430	-25.99	-1.21	0.96	1.08	1.04	1.08	-9.25	-0.31	-5.56	0.32	0.31	-0.11	-5.22	-0.54	-0.55	18	82	426	568	1	4672	1	1	1	1
327	1442	-27.97	0	0.96	0.94	0.26	-1.57	-30.44	-0.06	-1.54	1.16	0.45	-0.03	-27.59	-0.04	-0.11	225	0	0	577	1	4752	1	1	1	1
328	1446	20.54	1.63	1.05	1.06	1.06	3.06	2.51	0.02	0	0.69	0.69	0.4	5.04	0.05	0.05	0	227	506	582	1	5320	0	0	1	1
329	1447	7.06	3.28	1.14	1.16	0.57	1.34	1.92	0.05	0.08	1	0.9	0.52	3.94	0.11	0.12	133	72	66	557	1	4110	0	0	1	0
330	1459	0.81	0.15	2.23	1.28	0.8	1.2	15.84	0.05	0.05	0.97	0.92	0.06	28.51	0.09	0.09	69	30	0	714	1	4772	0	0	1	0
331	1466	-9.61	0	0.9	0.71	0.71	-0.36	-124.14	-0.13	-1.18	0.91	0.91	-0.01	-87.31	-0.1	-0.1	0	237	294	711	1	4941	1	1	1	1
332	1467	13.28	0	1.08	1.1	1.1	42.85	30.55	0.05	0.51	3.91	3.91	0.03	31.86	0.01	0.01	0	85	85	617	1	4675	0	0	1	0
333	1468	4.4	0.67	1.23	1.36	1.36	4.08	6.86	0.09	-0.59	6.11	6.11	0.15	8.53	0.02	0.02	0	22	16	519	1	4120	0	0	1	1
334	1469	2.13	0	1.47	0.91	0.91	0.85	0.62	0.01	-0.02	0.7	0.7	1.63	0.64	0.02	0.02	0	0	0	578	1	2511	0	1	1	1
335	1475	2.81	0	1.36	7.01	7.01	4.94	2.54	0.02	0.02	1.09	1.09	0.12	36.48	0.09	0.09	0	17	64	538	1	7739	0	0	0	0
336	1476	-3.72	-1.99	0.73	0.68	0.68	0.55	-12.57	-0.38	-1.41	0.75	0.78	-0.08	-9.21	-0.37	-0.35	0	136	206	572	1	1010	1	1	1	1
337	1479	7.3	2.64	1.14	1.01	0.92	1.03	-0.91	-0.03	-0.57	1.39	1.39	-1.1	-0.31	-0.01	-0.01	19	131	133	605	1	4639	1	1	1	1
338	1480	14.82	8.91	1.07	0.81	0.81	0.52	1.42	0.07	0.03	1.48	1.52	0.7	1.66	0.05	0.05	0	35	160	566	1	812	0	0	1	0
339	1483	41.56	0	1.02	1.02	0.54	2.84	1.99	0.01	0.13	1.41	1.41	0.5	2.22	0.01	0.01	119	0	0	690	1	4120	0	0	1	0
340	1494	2.03	0	1.49	1.73	0.69	4.68	7.72	0.02	0.02	1.32	1.32	0.13	15.73	0.03	0.03	149	113	0	498	1	4751	0	0	1	0
341	1497	-2.08	-0.58	0.52	0.68	0.35	-20.49	-9.95	-0.61	-1.17	1.64	1.63	-0.1	-9.85	-0.37	-0.37	107	132	98	586	1	4120	1	1	1	1
342	1500	-6.71	-0.02	0.85	0.8	0.42	-2.27	-18.78	-0.16	-1.06	0.44	0.62	-0.05	-16.42	-0.32	-0.22	366	859	0	515	1	4759	1	1	1	1
343	1509	-18.42	0	0.95	0.99	0.33	0.96	-7.3	-0.06	-1.42	1.01	0.97	-0.14	-4.08	-0.03	-0.04	212	0	0	542	1	4120	1	1	1	1
344	1519	-6.27	-2.25	0.84	0.18	0.18	-0.22	-5.68	-0.21	-1.45	0.83	0.69	-0.18	-4.41	-0.2	-0.24	0	191	81	528	1	5229	1	1	1	1
345	1523	7.61	2.59	1.13	0.75	0.51	0.7	-2.19	-0.04	-0.55	1.29	1.29	-0.46	1.98	0.03	0.03	43	133	18	535	1	5610	1	1	1	1
346	1534	-2.19	0	0.54	0.37	0.37	-2.69	-4.63	-0.12	-0.17	0.77	0.66	-0.22	0.66	0.02	0.03	0	0	222	624	1	4778	1	1	1	1
347	1542	7.38	0	1.14	2.2	1.84	2.55	58.84	0.09	0.48	1.11	1.11	0.02	62.79	0.08	0.08	40	0	0	520	1	4690	0	0	0	0
348	1543	-15.8	-1.69	0.94	0.86	0.83	-0.38	-1.37	-0.02	-0.58	0.52	0.52	-0.73	0.95	0.03	0.03	20	248	423	617	1	4520	1	1	1	1
349	1552	-3.14	-0.56	0.68	0.85	0.17	-0.83	-8.01	-0.27	-0.68	2.03	2.03	-0.12	-7.09	-0.12	-0.12	130	142	21	503	1	4761	1	1	1	1
350	1553	5.84	0	1.17	1.18	0.74	40.65	1.29	0.08	0	0.53	0.53	0.77	1.4	0.16	0.16	260	0	0	461	1	4649	0	0	1	0
351	1555	-3.54	0	0.72	0.67	0.22	-5.1	-21.82	-0.28	-0.74	0.86	0.78	-0.05	-19.03	-0.28	-0.31	261	0	0	496	1	4771	1	1	1	1
352	1563	4.2	0	1.24	1.1	1.1	1.41	9.51	0.18	0.07	8.38	8.38	0.1	11.78	0.03	0.03	0	0	0	508	1	9329	0	0	1	0
353	1564	15.96	3.88	1.06	0.89	0.8	0.7	-28.78	-0.13	-2	1.26	1.26	-0.04	-16.19	-0.06	-0.06	20	163	162	475	1	4647	1	1	1	1
354	1568	6.65	1.52	1.15	1.31	0.37	186.09	-23.55	-0.58	-4.65	1.84	1.83	-0.04	-23.49	-0.32	-0.32	142	77	0	600	1	6810	1	1	1	1
355	1570	17.66	0	1.06	0.96	0.53	0.76	15.76	0.02	0.06	1.4	1.29	0.06	27.12	0.03	0.03	99	0	0	536	1	2319	0	0	1	0
356	1573	-3.69	-0.33	0.73	0.12	0.07	-0.21	-19.49	-0.32	-1.54	1.82	1.55	-0.05	-15.15	-0.14	-0.16	11	90	4	533	1	5630	1	1	1	1
357	1576	12.16	1.84	1.08	0.42	0.28	0.47	-6.52	-0.12	-2	1.67	1.66	-0.15	0.25	0	0	20	68	19	489	1	5610	1	1	1	1
358	1578	-4.79	-1.85	0.79	0.64	0.57	0.46	-23.37	-0.29	-1.15	1.94	1.86	-0.04	-12.71	-0.08	-0.08	10	39	0	481	1	5630	1	1	1	1
359	1590	14.16	0.67	1.07	1.34	1.16	2.29	5.59	0.05	0.58	1.34	1.29	0.18	5.63	0.04	0.04	31	123	190	576	1	4741	0	0	1	0
360	1593	35.61	8.24	1.03	1.03	1.03	1.1	2.39	0.06	0.31	0.73	0.61	0.41	3.57	0.13	0.15	0	111	266	467	1	8120	0	0	1	0
361	1599	-8.93	-0.92	0.89	1.02	0.96	1.15	-2.04	-0.11	-1.31	1.1	1.1	-0.5	-1.75	-0.09	-0.09	17	142	261	470	1	5813	1	1	1	1
362	1600	-3.88	-2.53	0.74	0.59	0.4	-0.3	-7.75	-0.18	-0.67	2.2	2.05	-0.13	-2.32	-0.02	-0.03	35	12	58	479	1	2561	1	1	1	1
363	1603	-2.08	-0.86	0.52	0.52	0.3	-27.07	-24.87	-0.99	-1.09	0.51	0.48	-0.04	-24.45	-1.9	-2.02	296	698	356	463	1	4649	1	1	1	1
364	1612	13.18	0	1.08	1	0.48	0.98	8.35	0.03	0.09	3.81	3.79	0.12	13.02	0.01	0.01	43	74	0	503	1	4711	0	0	1	0
365	1613	55.95	31.92	1.02	0.85	0.67	0.81	-1.44	-0.05	-4.14	0.66	0.65	-0.69	-0.57	-0.03	-0.03	64	93	210	461	1	4333	1	1	1	1
366	1616	12.19	1.91	1.08	0.16	0.16	0.39	2.59	0.1	-0.07	7.49	8.04	0.39	6.2	0.03	0.03	0	93	0	459	1	5610	0	0	1	1
367	1636	47.79	0	1.02	0.93	0.93	0.71	-1.08	-0.01	-1.31	3.63	1.96	-0.94	17.12	0.04	0.08	0	55	61	542	1	3320	1	1	1	1
368	1638	1.16	0.52	1.86	4.46	1.76	29.29	1.08	0.03	0.01	0.69	0.69	0.92	1.21	0.06	0.06	313	37	5	427	1	4511	0	0	1	0
369	1639	2.5	0.19	1.4	1.2	1.2	1.96	-186.52	-1.25	0.02	0.75	0.75	-0.01	-179.1	-1.6	-1.6	0	209	143	427	1	4120	1	1	1	0
370	1645	-2.26	0	0.56	0.3	0.15	-1.36	-143.51	-0.61	-1.1	0.3	0.49	-0.01	-141.32	-2.01	-1.22	313	333	187	444	1	4120	1	1	1	1
371	1649	-27.13	0	0.96	0.97	0.26	-4.97	-9.41	-0.1	-3.09	2.14	2.14	-0.11	-9.12	-0.05	-0.05	124	84	0	536	1	4719	1	1	1	1
372	1653	83.54	0.04	1.01	1.01	0.08	2.29	9.75	0	-0.13	0.07	0.05	0.1	25.26	0.09	0.13	4508	908	188	448	1	4120	0	0	1	1
373	1654	-3.41	-0.02	0.71	0.68	0.57	-4.27	-108.49	-0.43	-1.05	0.96	0.93	-0.01	-100.08	-0.41	-0.43	57	219	266	420	1	2511	1	1	1	1
374	1655	4.78	1.46	1.21	1.46	1.18	11.34	3.82	0.09	0.21	0.97	0.93	0.26	4.21	0.1	0.1	69	153	239	420	1	4322	0	0	1	0
375	1656	24.76	0	1.04	2.15	0.39	13.98	-9.26	-0.19	-5.3	0.39	0.38	-0.11	-8.97	-0.46	-0.47	741	0	0	530	1	4673	1	1	1	1
376	1658	7.66	7.66	1.13	0.13	0.03	0.13	1.91	0.23	0.39	7.37	6.92	0.52	2.04	0.03	0.04	5	0	0	417	1	4772	0	0	1	0
377	1660	-11.76	-3.39	0.91	1.84	0.19	8.05	-6.39	-0.15	-1.86	0.29	0.29	-0.16	-5.73	-0.46	-0.46	1051	379	5	416	1	4777	1	1	1	1
378	1662	-3.22	-1.19	0.69	0.62	0.59	-1.69	-11.87	-0.35	-0.83	0.47	0.53	-0.08	-11.87	-0.74	-0.66	33	218	362	443	1	1623	1	1	1	1
379	1664	11.33	1.88	1.09	1.42	1.42	3.15	4.85	0.06	0.39	0.73	0.73	0.21	6.67	0.12	0.12	2	54	40	440	1	1520	0	0	1	0
380	1665	5.65	1.45	1.18	1.07	0.97	1.38	4.03	0.09	0.28	0.56	0.56	0.25	4.21	0.16	0.16	51	376	273	521	1	4649	0	0	1	0
381	1679	8.32	1.15	1.12	1.03	1.03	1.3	4.46	0.05	0.21	1.52	1.52	0.22	4.81	0.03	0.03	0	174	206	429	1	9312	0	0	1	0
382	1685	1.04	0	1.96	1.97	1.71	6.89	12.36	0.19	0.23	2.86	2.85	0.08	14.63	0.08	0.08	16	0	0	507	1	4662	0	0	1	0
383	1688	-7.22	-0.9	0.86	0.91	0.4	-3.96	-8.61	-0.14	-1.01	0.47	0.47	-0.12	-8.3	-0.3	-0.3	429	521	234	381	1	3100	1	1	1	1
384	1689	-7.84	-0.48	0.87	0.75	0.75	-1.07	-13.38	0	0	0.33	0.33	-0.08	-11.58	0	0	0	97	0	415	1	8010	1	1	1	1
385	1692	-3.16	0	0.68	0.85	0.53	-0.87	-27.62	-0.53	-1.18	1.5	1.84	-0.04	-27.1	-0.35	-0.28	84	0	0	406	1	2352	1	1	1	1
386	1696	25.46	3.07	1.04	1.26	1.2	3.7	0.82	0.02	-0.02	0.9	0.89	1.22	1.46	0.04	0.04	18	218	305	492	1	4941	0	1	1	1
387	1699	84.48	2.63	1.01	0.33	0.18	0.04	0.32	0.01	-1.58	0.38	0.29	3.11	1.44	0.07	0.1	142	312	154	398	1	4511	0	1	1	1
388	1701	28.2	3.48	1.04	0.75	0.75	0.13	1.35	0.02	-0.01	0.25	0.25	0.74	1.37	0.1	0.1	0	828	256	411	1	4120	0	0	1	1
389	1702	9.57	3	1.1	0.76	0.58	0.3	1.68	0.06	0.34	0.6	0.56	0.59	4.24	0.26	0.28	100	309	305	403	1	8230	0	0	1	0
390	1704	-6.05	0	0.83	0.54	0.53	-0.26	-223.2	-0.26	-1.33	1.03	1.02	0	-127.59	-0.15	-0.15	3	0	0	437	1	2229	1	1	1	1
391	1713	2.7	0.19	1.37	1.05	0.25	1.09	-1.04	-0.03	-0.25	1.73	1.71	-0.96	1.07	0.02	0.02	109	112	0	432	1	4771	1	1	1	1
392	1715	11.3	0	1.09	0.97	0.93	0.94	1.53	0.03	0.05	0.55	0.54	0.65	2.28	0.08	0.09	19	0	277	479	1	4120	0	0	1	0
393	1717	-9.29	0	0.89	0.19	0.19	0.13	-17.35	-0.06	-0.6	1.22	1.14	-0.06	-13.52	-0.04	-0.04	0	0	0	395	1	3092	1	1	1	1
394	1723	3.24	0	1.31	1.06	1.06	1.22	7.74	0.04	0.07	2.03	2.04	0.13	9.33	0.02	0.02	0	135	133	384	1	2790	0	0	1	0
395	1737	-5.87	-1	0.83	0.82	0.82	-4.62	-8.97	-0.24	-1.31	1.44	1.44	-0.11	-7.82	-0.15	-0.15	0	175	189	376	1	4330	1	1	1	1
396	1738	8.09	0	1.12	1.1	1.07	6.23	0.32	0.01	-0.14	0.61	0.61	3.08	0.73	0.02	0.02	17	0	0	360	1	4638	0	1	1	1
397	1740	-35.4	0	0.97	0.94	0.14	-0.23	28.73	0.06	-0.63	0.7	0.38	0.03	36.03	0.1	0.19	422	0	0	344	1	4120	0	0	1	0
398	1742	7	0	1.14	1.16	1.16	5.12	16.48	0.05	0.02	1.26	1.25	0.06	20.87	0.05	0.05	0	15	125	369	1	5629	0	0	1	0
399	1747	-2.77	-0.44	0.64	0.61	0.61	-3.72	8.35	0.24	-0.08	4.67	4.67	0.12	9.68	0.06	0.06	0	59	32	449	1	8899	0	0	1	0
400	1758	-5	-1.92	0.8	0.08	0.08	-0.28	-10.27	-0.18	-0.79	0.67	0.67	-0.1	-7.65	-0.2	-0.2	5	46	0	393	1	5630	1	1	1	1
401	1761	7.76	0.04	1.13	1.38	1.38	2.02	-177.38	-0.05	-0.4	0.27	0.27	-0.01	-171.83	-0.16	-0.16	0	573	450	449	1	4646	1	1	1	1
402	1762	-5.91	-3.77	0.83	0.74	0.15	-0.23	-4.05	-0.36	-2.22	0.17	1.53	-0.25	-3.91	-2.08	-0.23	1352	607	298	387	1	4110	1	1	1	1
403	1765	-8.59	-2.6	0.88	1.4	1.4	9.34	-74.9	-0.7	-3.11	3.02	2.89	-0.01	-73.51	-0.23	-0.24	0	12	49	354	1	8121	1	1	1	1
404	1769	19.26	0	1.05	1.13	1.13	16.02	-10.8	-0.01	-0.15	0.35	0.32	-0.09	10.46	0.04	0.04	0	659	750	336	1	4120	1	1	1	1
405	1772	-1.5	-0.07	0.33	0.3	0.3	-17.5	-31.03	-1.11	-0.61	1.47	1.47	-0.03	-29.53	-0.72	-0.72	0	667	45	345	1	4778	1	1	1	1
406	1784	7.99	0	1.13	0.96	0.96	0.74	-273.44	-0.04	-0.36	0.45	0.44	0	-139.16	-0.05	-0.05	0	244	626	329	1	9000	1	1	1	1
407	1786	45.14	0.84	1.02	0.5	0.5	0.09	16.53	0	0.05	0.45	0.45	0.06	225.54	0.05	0.05	0	60	40	361	1	5630	0	0	1	0
408	1792	3.19	1.25	1.31	0.37	0.15	0.64	-6	-0.1	-0.48	0.22	0.19	-0.17	-4.34	-0.32	-0.38	168	45	67	326	1	4311	1	1	1	1
409	1795	1.7	0.43	1.59	2.22	0.65	20.27	-4.87	-0.11	-0.39	0.49	0.46	-0.21	-3.86	-0.18	-0.19	515	208	159	324	1	4619	1	1	1	1
410	1798	-3.13	-1.77	0.68	0.5	0.34	0.54	-6.12	-0.23	-1.2	0.48	0.46	-0.16	-5.25	-0.4	-0.42	72	234	105	307	1	2512	1	1	1	1
411	1800	-39.34	-9.58	0.97	0.39	0.39	0.52	-8.6	-0.13	-6.43	0.07	0.06	-0.13	-4.72	-1.22	-1.36	25	1114	35	320	1	9311	1	1	1	1
412	1803	1.67	1.14	1.6	1.37	1.37	2.08	0.88	0.03	0.04	1.33	1.32	1.14	2.55	0.05	0.06	0	21	90	324	1	4333	0	1	1	0
413	1805	123.84	28.11	1.01	0.87	0.09	0.07	0.48	0.02	-2.33	0.79	0.76	2.09	2.15	0.09	0.09	358	104	35	316	1	7410	0	1	1	1
414	1807	-6.2	-2.79	0.84	0.98	0.98	0.92	-1.31	-0.05	-0.46	0.39	0.32	-0.77	-0.71	-0.07	-0.09	0	135	220	314	1	4722	1	1	1	1
415	1817	52.21	0	1.02	0.89	0.06	0.5	-24.28	-0.17	0.12	0.28	0.36	-0.04	-20.73	-0.52	-0.39	984	0	0	296	1	4771	1	1	1	0
416	1829	-5.09	-0.09	0.8	0.71	0.56	-2.04	-61.22	-0.35	-1.44	3.09	3.09	-0.02	-53.62	-0.1	-0.1	22	46	63	327	1	4643	1	1	1	1
417	1831	123.69	0	1.01	1	1	1.09	10.6	0.01	0.74	0.78	0.78	0.09	24.72	0.04	0.04	0	0	0	325	1	4120	0	0	1	0
418	1833	50.6	22.8	1.02	0.82	0.82	0.95	13.36	0.02	0.69	0.21	0.35	0.07	53.54	0.29	0.18	0	190	303	374	1	2511	0	0	1	0
419	1834	-3.05	-0.44	0.67	0.03	0.03	-0.37	-12.99	-0.39	-1.43	1.15	1.15	-0.08	-9.98	-0.26	-0.26	0	243	0	284	1	5610	1	1	1	1
420	1836	-1.74	-0.21	0.43	0.24	0.24	-3.05	-4.34	-0.31	-0.3	2.08	0.83	-0.23	-2.34	-0.08	-0.2	0	22	17	299	1	6820	1	1	1	1
421	1839	0.53	0	2.88	4.65	3.26	58.22	10.84	0.12	0.14	0.83	0.82	0.09	11.19	0.14	0.14	130	76	12	298	1	4120	0	0	1	0
422	1841	-14.68	0	0.93	2.17	0.85	51.61	-2.7	-0.09	-1.88	1.06	1.1	-0.39	-2.68	-0.09	-0.08	207	0	0	290	1	6810	1	1	1	1
423	1844	-1.54	-0.25	0.35	0.35	0.35	-9.62	-19.87	-0.6	-0.35	0.95	0.54	-0.05	-18	-0.58	-1.01	0	411	104	276	1	4778	1	1	1	1
424	1852	8	2.91	1.13	1.33	1.21	13.71	0.91	0.03	-0.11	0.57	0.51	1.1	1.23	0.07	0.07	55	196	456	282	1	4391	0	1	1	1
425	1853	-4.85	-0.01	0.79	0.86	0.85	-24.37	-21.96	-0.29	-1.17	0.73	1.14	-0.05	-19.94	-0.36	-0.23	5	49	399	282	1	3312	1	1	1	1
426	1861	4.75	0	1.21	1.23	1.23	2.69	20.38	0.3	0.82	2.17	2.17	0.05	21.35	0.14	0.14	0	83	129	278	1	4321	0	0	1	0
427	1869	2.92	0	1.34	0.59	0.59	0.48	-31.96	-0.51	-2.37	0.32	0.32	-0.03	-14.46	-0.71	-0.72	0	0	0	292	1	7219	1	1	1	1
428	1872	1.78	0.55	1.56	0.84	0.44	0.87	2.6	0.05	0.07	1.43	1.23	0.38	8.93	0.13	0.15	50	54	0	268	1	4120	0	0	1	0
429	1873	-21.72	-3.83	0.95	0.89	0.47	-0.26	2.15	0.02	-0.21	0.31	0.22	0.42	5.53	0.16	0.23	498	633	404	254	1	4520	0	0	1	0
430	1885	1.4	0.21	1.72	1.53	0.85	3.65	1.89	0.02	-0.01	0.53	0.51	0.53	4	0.09	0.09	274	214	124	262	1	4643	0	0	1	1
431	1886	15.82	0	1.06	0.98	0.92	0.76	15.7	0.01	0.16	0.64	0.58	0.06	34.23	0.04	0.04	30	0	0	245	1	6810	0	0	1	0
432	1888	-1.98	-0.77	0.5	0.1	0.1	-1.14	-103.39	-0.09	-0.1	0.06	0.06	-0.01	-77.55	-1.04	-1.05	0	668	146	231	1	6810	1	1	1	1
433	1892	2.28	0	1.44	0.89	0.89	0.91	4.96	0.13	0.24	1.48	1.41	0.2	8.1	0.14	0.15	0	0	0	239	1	4778	0	0	1	0
434	1897	-5.69	-0.64	0.82	0.59	0.04	0.02	-6.24	-0.24	-1.29	0.86	0.86	-0.17	-5.06	-0.23	-0.23	233	307	8	247	1	4511	1	1	1	1
435	1899	-8.36	-2.39	0.88	0.8	0.18	-0.34	-12.67	-0.36	-2.85	1.22	1.8	-0.08	-8.6	-0.2	-0.14	195	26	41	235	1	4778	1	1	1	1
436	1901	2.75	0.92	1.36	1.11	1.11	1.33	-83.08	-0.35	-1.34	1.85	1.85	-0.01	-80.84	-0.19	-0.19	0	59	147	225	1	8230	1	1	1	1
437	1905	0.3	0.23	4.29	1.96	1.81	1.19	0.34	0	0	0.14	0.11	2.83	40.4	0.21	0.27	55	38	147	263	1	4120	0	1	1	0
438	1915	35.62	0	1.03	5.4	0.35	6.36	1.2	0.06	0.03	0.35	0.28	0.83	1.58	0.22	0.28	843	0	0	234	1	4618	0	0	1	0
439	1919	-7.55	-2.32	0.87	0.6	0.58	-0.38	-19.64	-0.29	-1.97	0.34	0.41	-0.05	-18.43	-0.79	-0.66	26	203	682	214	1	3109	1	1	1	1
440	1920	7.91	0	1.13	1.35	1.25	1.29	1.23	0.05	0.06	0.72	0.72	0.81	2.55	0.14	0.14	19	0	0	229	1	4120	0	0	1	0
441	1934	-10.96	0	0.91	0.82	0.82	0.37	-121.22	-0.65	-3.02	2.37	2.37	0	-99.47	-0.13	-0.13	0	123	0	243	1	4742	1	1	1	1
442	1940	-2.28	0	0.56	0.6	0.6	-19.05	-51.43	-0.58	-0.52	1.3	1.29	-0.02	-50.42	-0.44	-0.44	0	170	267	237	1	8030	1	1	1	1
443	1945	-4.85	-1.63	0.79	0.73	0.73	-1.1	-34.48	-0.4	-1.7	2.21	1.86	-0.03	-14.77	-0.08	-0.09	0	130	107	266	1	4941	1	1	1	1
444	1947	-2.7	-0.06	0.63	0.38	0.28	-1.39	-48.21	-0.21	-0.47	0.62	0.62	-0.02	-20.88	-0.15	-0.15	92	29	217	203	1	9602	1	1	1	1
445	1948	53.71	12.02	1.02	0.95	0.39	0.43	14.79	0.02	0.77	0.17	0.19	0.06	20.41	0.15	0.14	1184	685	733	265	1	3212	0	0	0	0
446	1949	2.93	1.79	1.34	3.27	0.79	17.39	1.24	0.02	0.01	0.1	0.1	0.81	1.58	0.25	0.25	2751	11	0	208	1	6810	0	0	1	0
447	1952	-2.97	-0.2	0.66	0.71	0.53	-19.11	-26.86	-0.33	-0.67	0.44	0.47	-0.04	-26.24	-0.72	-0.68	200	370	557	207	1	4673	1	1	1	1
448	1958	-7.02	-1.31	0.86	0.73	0.73	-0.85	-46.56	-0.11	-1.13	0.21	0.2	-0.02	-39.26	-0.45	-0.47	0	175	1075	188	1	7022	1	1	1	1
449	1968	-3.9	-3.12	0.74	0.51	0.51	-1.1	-0.6	-0.17	-1.28	1.74	1.45	-1.66	-0.05	-0.01	-0.01	0	47	0	182	1	4511	1	1	1	1
450	1970	-1.81	-0.98	0.45	0.77	0.68	0.4	-88.44	-1.28	-1.05	0.9	0.29	-0.01	-44.4	-0.71	-2.21	33	317	132	246	1	5630	1	1	1	1
451	1971	41.21	26.33	1.02	1.71	1.71	68.59	-4.91	-0.12	-2.82	0.19	0.19	-0.2	-4.83	-0.63	-0.64	0	466	248	193	1	4120	1	1	1	1
452	1978	-1.97	-0.26	0.49	0.39	0.39	-4.78	-24.17	-1.05	-1.06	0.79	0.78	-0.04	-11.84	-0.65	-0.65	0	139	246	238	1	5911	1	1	1	1
453	1988	6.57	3.42	1.15	0.7	0.34	0.56	1.2	0.04	0	0.38	0.25	0.83	2.12	0.17	0.26	251	124	19	170	1	4700	0	0	1	1
454	1995	-4.75	0	0.79	0.77	0.73	-0.26	-9.12	-0.54	-2.25	0.61	1.43	-0.11	-8.88	-0.87	-0.37	28	0	0	196	1	4742	1	1	1	1
455	1999	-2.74	0	0.64	0.46	0.46	-2.07	-13.47	-0.79	-1.18	1.3	1.24	-0.07	-12.52	-0.57	-0.59	0	0	0	182	1	5224	1	1	1	1
456	2002	7.26	0	1.14	1.36	1.06	70.87	-112.78	-0.15	-1.16	0.36	0.1	-0.01	-108.96	-0.41	-1.5	218	513	557	163	1	6820	1	1	1	1
457	2006	-1.35	0	0.26	0.28	0.25	-3.12	-18.66	-0.57	-0.21	0.54	0.54	-0.06	-13.1	-0.77	-0.77	38	0	0	218	1	7311	1	1	1	1
458	2021	-10.42	0	0.9	2.82	2.82	180.72	-7.6	-0.08	-0.41	0.37	0.36	-0.13	-7.18	-0.2	-0.21	0	267	842	167	1	4752	1	1	1	0
459	2026	-4.04	-2.22	0.75	0.42	0.42	-0.61	0.93	0.08	-0.02	0.68	0.72	0.99	1.28	0.14	0.13	0	218	138	159	1	4675	0	0	1	1
460	2037	4.09	0.11	1.24	1.47	1.37	9.58	-3.37	-0.02	-0.17	0.91	0.88	-0.3	-3.19	-0.02	-0.03	25	75	323	198	1	4321	1	1	1	1
461	2044	18.37	0	1.05	1.03	0.95	2.71	286.43	0.04	0.77	0.33	0.33	0	296.46	0.12	0.13	84	0	0	187	1	4711	0	0	1	0
462	2045	-2.98	-0.01	0.66	0.51	0.47	-1.8	-24.18	-0.45	-1.17	1.13	1.11	-0.04	-17.41	-0.29	-0.29	20	214	178	168	1	7490	1	1	1	1
463	2057	-5.01	-4.28	0.8	0.22	0.22	-0.34	-11.38	-0.2	-1.07	0.24	0.24	-0.09	-7.51	-0.56	-0.56	0	283	193	147	1	5610	1	1	1	1
464	2061	-4.66	-0.7	0.79	0.39	0.39	-0.02	-59.44	-0.15	-0.56	0.25	0.25	-0.02	-45.79	-0.47	-0.47	2	72	0	137	1	8121	1	1	1	1
465	2064	-2.49	-1.52	0.6	1.32	0.13	1.81	-17.5	-0.05	-0.08	0.08	0.08	-0.06	-14.97	-0.52	-0.51	3021	7	289	171	1	6810	1	1	1	1
466	2069	-3.06	-0.06	0.67	0.63	0.61	-7.24	-18.83	-0.52	-1.12	0.84	0.76	-0.05	-18.24	-0.6	-0.66	10	362	133	161	1	2512	1	1	1	1
467	2077	0.54	0	2.86	1.9	1.9	1.94	1.99	0.13	0.05	2.12	2.1	0.5	4.36	0.13	0.14	0	5	0	125	1	4120	0	0	1	0
468	2082	8.14	0	1.12	0.13	0.13	0.28	104.18	0.03	0.14	0.09	0.09	0.01	211.17	0.65	0.65	0	0	10	151	1	6820	0	0	1	0
469	2091	-7.43	0	0.87	0.73	0.38	-0.96	-1.69	-0.18	-1.8	0.52	0.52	-0.59	-1.67	-0.33	-0.33	281	0	0	117	1	4511	1	1	1	1
470	2096	-1.91	-0.48	0.48	0.42	0.41	-1.78	-5.65	-0.35	-0.38	0.57	0.55	-0.18	-5.5	-0.6	-0.62	10	37	208	142	1	8121	1	1	1	1
471	2111	-3.55	-2.51	0.72	2.87	2.63	75.37	-1.49	-0.08	-0.35	0.13	0.11	-0.67	-1.46	-0.64	-0.73	242	827	0	105	1	4639	1	1	1	1
472	2113	-3.32	0	0.7	0.89	0.58	0.55	-12	-0.45	-1.11	0.42	0.31	-0.08	-11.19	-0.98	-1.32	235	0	0	110	1	7021	1	1	1	1
473	2120	12.65	0	1.08	1.09	1.09	1.86	-39.06	-0.02	-0.26	0.98	0.85	-0.03	-24.76	-0.01	-0.02	0	2	155	118	1	110	1	1	0	1
474	2128	14.09	10.77	1.07	1.03	0.89	1.66	-0.55	-0.03	-1.06	0.48	0.72	-1.82	0.22	0.02	0.01	101	77	593	90	1	4120	1	1	1	1
475	2129	13.82	0	1.07	1.07	0.06	80.46	1.98	0.11	0.66	0.12	0.27	0.5	2	0.87	0.4	2763	0	0	91	1	6810	0	0	1	0
476	2144	-10.78	0	0.91	0.9	0.82	-15.68	-3.63	-0.08	-0.98	0.17	0.52	-0.28	-3.23	-0.41	-0.13	197	0	0	93	1	4322	1	1	1	1
477	2151	-5.99	-1.74	0.83	1.11	0.52	7.55	-7.18	-0.2	-1.33	0.42	0.4	-0.14	-7.07	-0.47	-0.5	454	330	213	79	1	4120	1	1	1	1
478	2152	-3.84	-1.33	0.74	0.86	0.86	0.32	-18.52	-0.21	-1.05	0.18	0.17	-0.05	-4.99	-0.31	-0.34	0	262	0	80	1	7740	1	1	1	1
479	2162	2.14	0	1.47	1.47	1.18	297.02	57.51	0.04	0.1	0.23	1.15	0.02	58.74	0.18	0.04	307	983	688	72	1	4120	0	0	1	0
480	2169	1.94	1.23	1.51	1.5	1.38	28.64	8.71	0.13	0.12	1.76	1.6	0.11	8.9	0.07	0.08	17	46	140	76	1	2700	0	0	1	0
481	2172	20.73	0	1.05	1.04	1.04	14.83	7.38	0.03	-0.34	0.84	0.84	0.14	7.99	0.04	0.04	0	4	344	77	1	4619	0	0	1	1
482	2191	0.73	0	2.37	2.28	2.28	15.52	6.75	0.05	-0.14	1.67	1.67	0.14	8.52	0.03	0.03	0	3	0	60	1	4120	0	0	1	1
483	2198	-8.81	-0.47	0.89	0.58	0.58	0.47	-10.88	-0.12	-1.05	0.45	0.35	-0.09	-5.86	-0.14	-0.18	0	6	283	61	1	4321	1	1	1	1
484	2215	1.33	0	1.75	7.33	7.33	197.82	-133.66	-0.24	0.56	0.38	0.1	-0.01	-131.76	-0.64	-2.39	0	0	0	67	1	7021	1	1	1	0
485	2225	0.41	0	3.43	3.28	3.28	17.16	-20.84	-0.19	-0.29	0.58	0.61	-0.05	-16.47	-0.26	-0.25	0	0	0	66	1	3320	1	1	1	1
486	2236	4.55	1.14	1.22	1.21	1.21	21.59	-2.73	-0.05	-0.38	0.6	0.51	-0.37	-1.84	-0.06	-0.07	0	371	458	48	1	4665	1	1	1	1
487	2241	22.11	0	1.05	0.86	0.55	0.92	-16.25	-0.01	-0.21	0.16	0.13	-0.06	35.71	0.12	0.14	249	818	367	51	1	4642	1	1	1	1
488	2242	-8.02	0	0.88	0.95	0.95	-1.53	-0.47	0	-0.15	0.24	0.06	-2.14	-0.31	-0.01	-0.03	0	0	913	44	1	4932	1	1	1	1
489	2245	17.04	13.17	1.06	0.39	0.34	0.86	1.12	0.01	0.01	0.09	0.06	0.9	3.24	0.41	0.63	37	238	7	49	1	6820	0	0	1	0
490	2246	-3.07	-0.48	0.67	0.78	0.78	170.88	-14.26	-0.37	-0.59	0.23	0.22	-0.07	-14.12	-1.61	-1.69	0	602	798	43	1	4321	1	1	1	1
491	2256	3.45	0.82	1.29	1.26	1.26	1.59	0.43	0	-0.02	0.07	0.07	2.24	4.12	0.26	0.26	0	48	227	38	1	6820	0	1	1	1
492	2259	-10.55	-6.69	0.91	0.41	0.41	0.91	-2.07	-0.01	-0.22	0.05	0.02	-0.48	4.39	0.6	1.28	0	820	225	37	1	6820	1	1	1	1
493	2267	5.88	0	1.17	1.14	1.14	5.17	-10.35	-0.33	-2.52	0.49	0.49	-0.1	-9.8	-0.64	-0.65	0	0	0	44	1	4333	1	1	1	1
494	2283	1.03	0	1.97	1.29	1.29	1.29	-0.52	-0.02	-0.13	0.5	0.31	-1.93	2.04	0.18	0.28	0	1	89	34	1	8299	1	1	1	1
495	2302	0.99	0	2.01	1.87	1.87	6.74	1.24	0.11	0.07	0.47	7.24	0.81	1.35	0.24	0.02	0	0	554	20	1	6810	0	0	1	0
496	2329	-1.23	-0.39	0.19	0.13	0.13	-8.44	-0.44	-0.08	-1.04	0.13	0.13	-2.29	0.07	0.09	0.09	0	15	1385	9	1	4120	1	1	1	1
497	2335	0.19	0	6.28	5.63	5.63	8.19	-25.9	-0.07	-0.08	0.11	0.1	-0.04	-13.31	-0.33	-0.37	0	223	376	7	1	3800	1	1	1	1
498	2341	-2.64	0	0.62	1.56	1.52	3.33	4.11	0.01	0	0.01	0.01	0.24	4.32	0.63	0.63	678	0	0	6	1	1623	0	0	1	0
499	2568	1.1	0.15	1.91	1.52	1.49	1.71	-20.15	0.03	0.08	0.66	0.66	0.05	37.55	0.08	0.08	7	140	28	37649	0	4643	1	0	0	0
500	2571	1.61	0	1.62	1.65	1.63	14.35	-25.88	0	-0.02	1.91	1.88	-0.04	645.85	0.02	0.02	3	94	84	76403	0	4941	1	1	1	1
501	2576	-6.15	-2.85	0.84	0.56	0.47	0.25	-13.17	-0.25	-1.33	0.49	0.49	-0.05	-11.49	-0.29	-0.29	56	113	106	75371	0	1812	1	1	1	1
502	2577	5.53	0	1.18	1.2	1.2	7.94	3.53	0.03	0.16	1.82	1.82	0.09	7.14	0.01	0.01	0	158	121	75234	0	7320	0	0	0	0
503	2578	2.34	0.94	1.43	1.02	0.71	1.05	6.25	0.03	0.04	1.11	1.1	0.2	7.92	0.05	0.05	70	115	68	74586	0	4674	0	0	1	0
504	2580	2.92	0	1.34	2	1.97	4.31	378.82	0.19	0.62	1.66	1.64	0	398.61	0.12	0.12	3	12	108	73500	0	1729	0	0	0	0
505	2582	8.82	5.03	1.11	1.05	0.9	1.59	55.18	0.11	0.67	2.34	2.33	0.02	63.4	0.05	0.05	21	54	107	72666	0	6810	0	0	0	0
506	2586	1.01	0.26	1.99	1.5	1.47	1.52	88.55	0.07	0.1	0.6	0.6	0.01	166.59	0.2	0.2	8	127	218	71112	0	7490	0	0	0	0
507	2589	0.83	0.09	2.2	1.18	0.46	1.15	4.55	0	0	0.25	0.17	0.25	7.93	0.04	0.05	435	45	111	70993	0	7112	0	0	1	0
508	2590	0.72	0.01	2.39	2.42	2.06	2.23	13.3	0.25	0.3	1.23	1.21	0.07	14.38	0.22	0.23	30	61	41	70922	0	3109	0	0	1	0
509	2593	1.42	0.92	1.71	1.73	1.07	3.08	1.98	0.06	0.07	1.5	1.49	0.26	3.45	0.04	0.04	77	34	104	68942	0	6820	0	0	0	0
510	2595	46.06	18.02	1.02	0.93	0.93	0.78	0.96	0.01	0	1.33	1.31	1	1.24	0.01	0.01	0	131	126	68447	0	1051	0	1	1	1
511	2596	0.94	0.08	2.06	3.28	3.01	3.19	138.65	0.1	0.12	0.87	0.83	0.01	187.17	0.15	0.16	26	80	125	68296	0	1712	0	0	0	0
512	2597	1.38	0	1.73	0.68	0.68	0.73	143.27	0.04	0.08	0.47	0.46	0.01	624.12	0.5	0.52	0	98	53	67908	0	5911	0	0	1	0
513	2599	7.74	0.03	1.13	0.96	0.82	0.79	114.95	0.09	0.57	5.47	5.43	0.01	170.49	0.02	0.02	8	46	0	67327	0	4711	0	0	0	0
514	2603	3.02	1.29	1.33	1.36	0.76	2.98	3.46	0.05	0.09	0.95	0.95	0.26	4.3	0.06	0.06	149	113	146	65447	0	4120	0	0	1	0
515	2608	1.73	0.26	1.58	1.34	1.06	1.57	-1.54	-0.02	-0.09	1.1	1.07	-0.62	-0.03	0	0	48	94	109	64910	0	2110	1	1	1	1
516	2609	0.5	0.11	3	2.21	1.3	1.7	183.07	0.07	0.08	0.7	0.67	0.01	335.01	0.18	0.19	121	72	119	64807	0	6820	0	0	0	0
517	2611	2.76	1.68	1.36	0.87	0.7	0.75	5.15	0.09	0.22	1.61	1.58	0.19	6.59	0.07	0.07	28	39	98	64071	0	2442	0	0	1	0
518	2622	1.27	0.13	1.78	1.02	0.99	1.02	-0.42	0	-0.02	1.29	1.27	-1.55	22.64	0.03	0.03	4	51	30	61408	0	3821	1	1	1	1
519	2630	1.54	0	1.65	1.71	1	47.57	25.97	0.04	0.08	2.53	2.52	0.04	27.53	0.02	0.02	59	43	60	59217	0	4646	0	0	1	0
520	2635	2.37	0.68	1.42	1.28	0.84	2.04	-103.91	-0.06	-0.15	1.68	1.74	-0.01	34.43	0.01	0.01	62	71	77	57673	0	1084	1	1	1	1
521	2637	1.71	0.19	1.58	1.63	1.18	4.2	57.72	0.11	0.2	1.87	1.86	0.02	62.36	0.06	0.06	48	92	102	57301	0	2790	0	0	1	0
522	2638	6.63	2.6	1.15	1.89	1.15	3.83	5.82	0.03	0.12	2.58	2.66	0.23	8.1	0.02	0.02	47	24	32	57284	0	1041	0	0	1	0
523	2640	0.36	0.09	3.78	4.54	3.37	4.51	86.29	0.19	0.18	0.81	0.8	0.01	98.55	0.28	0.28	95	53	56	56725	0	2599	0	0	1	0
524	2651	0.59	0.35	2.7	0.91	0.63	0.97	2.51	0.01	0	0.43	0.44	0.67	4.03	0.07	0.07	60	60	60	54855	0	2562	0	0	1	0
525	2652	2.98	0.34	1.34	1.36	0.31	5.34	8.83	0.08	0.21	4.04	3.11	0.11	9.75	0.02	0.03	66	46	11	54580	0	4511	0	0	1	0
526	2656	1.24	0.8	1.8	1.58	1.12	2.16	20.9	0.1	0.16	0.94	0.93	0.03	26.55	0.08	0.08	86	47	164	54046	0	4674	0	0	0	0
527	2660	3.06	0.62	1.33	1.35	0.84	3.05	79.96	0.07	0.2	2.57	2.56	0.01	93.91	0.03	0.03	48	57	47	52998	0	4771	0	0	1	0
528	2665	0.67	0	2.5	2.15	2.15	2.55	371.64	0.04	0.05	0.93	0.85	0	720.75	0.07	0.08	0	49	0	52777	0	7210	0	0	0	0
529	2668	35.04	5.42	1.03	0.98	0.59	0.9	5.22	0.01	0.14	2.45	2.43	0.3	6.99	0.01	0.01	47	120	49	52245	0	3109	0	0	1	0
530	2670	2.3	0	1.44	5.03	4.74	5.53	39.51	0.08	0.13	0.64	0.58	0.02	55.29	0.15	0.17	28	78	223	52152	0	4910	0	0	0	0
531	2672	0.82	0.31	2.22	1.76	0.87	1.79	20.46	0.1	0.12	1.09	1.05	0.05	24.41	0.12	0.13	109	65	73	51846	0	2830	0	0	1	0
532	2675	4.8	0	1.21	1.38	1.21	1.5	7.17	0.08	0.4	2.31	2.25	0.14	12.85	0.06	0.06	13	30	15	51717	0	5510	0	0	1	0
533	2676	6.53	1.79	1.15	1.17	0.33	2.5	0.78	0.01	-0.03	2.01	1.91	1.26	1.22	0.01	0.01	118	101	21	51631	0	4511	0	1	1	1
534	2677	102.32	0.58	1.01	0.9	0.86	0.48	-19.09	-0.07	-8.54	1.22	1.2	-0.06	10.25	0.03	0.03	12	84	177	51598	0	6203	1	1	0	1
535	2681	3.96	2.22	1.25	1.19	0.54	2.16	3.38	0.03	0.05	1.31	1.21	0.32	6.96	0.05	0.05	134	40	87	51023	0	1511	0	0	1	0
536	2682	2.7	0.31	1.37	1.57	1.56	1.57	1.89	0.03	0.03	0.58	0.57	0.37	3.13	0.06	0.07	4	120	208	50946	0	8610	0	0	1	0
537	2686	0.66	0.34	2.51	2.65	1.88	2.54	70.78	0.11	0.13	0.94	0.9	0.01	85.14	0.14	0.15	81	55	65	50736	0	2814	0	0	1	0
538	2689	3.77	0.3	1.27	1.13	0.31	1.85	3.83	0.02	0.05	2.11	2.07	0.24	5.93	0.01	0.01	111	108	13	50108	0	4511	0	0	1	0
539	2691	2.68	0	1.37	1.38	1.38	9.26	96.19	0.23	0.57	3.28	3.22	0.01	130.68	0.09	0.1	0	66	91	49582	0	3514	0	0	0	0
540	2699	0.9	0.36	2.11	2.92	2.76	2.13	30.86	0.07	0.09	3.99	3.99	0.03	50.75	0.03	0.03	3	17	33	47227	0	4730	0	0	1	0
541	2701	1.65	0.8	1.6	1.27	0.66	1.22	1.48	0.02	0.03	0.59	0.58	0.67	4.06	0.1	0.1	154	78	102	46860	0	4759	0	0	1	0
542	2702	6.36	0	1.16	1.36	1.31	27.91	37.15	0.03	0.12	1.65	1.61	0.03	39.34	0.02	0.02	8	135	149	46846	0	4669	0	0	1	0
543	2704	0.23	0	5.31	5.99	5.63	122.55	14.88	0.08	0.02	1.62	1.59	0.07	16.65	0.06	0.06	13	11	113	46446	0	4646	0	0	1	0
544	2705	1.79	1.01	1.56	1.39	1.04	1.68	39.73	0.09	0.17	2.26	2.22	0.03	69.25	0.07	0.07	29	30	59	45938	0	2014	0	0	1	0
545	2708	11.51	3.85	1.09	0.98	0.98	0.95	2.53	0.02	0.05	1.79	1.76	0.39	7.57	0.04	0.04	0	37	135	44803	0	6202	0	0	1	0
546	2718	2.61	0.71	1.38	1.61	1.42	31.39	3.58	0.05	0.1	1.7	1.7	0.26	4.53	0.03	0.03	25	98	153	43512	0	4531	0	0	1	0
547	2719	5.8	1.89	1.17	1.16	1.16	1.57	-2.21	-0.01	-0.14	1.92	1.87	-0.45	-0.85	0	0	0	96	143	43401	0	5200	1	1	1	1
548	2723	1.51	0.39	1.66	1.3	1.14	1.49	65.26	0.08	0.15	1.27	1.2	0.02	104.28	0.11	0.11	25	94	142	42757	0	2222	0	0	1	0
549	2725	3.25	1.39	1.31	1.38	0.34	7.16	3.68	0.02	0.04	4.5	4.49	0.27	4.81	0.01	0.01	58	26	4	42526	0	4511	0	0	1	0
550	2727	1.02	0	1.98	1.61	1.18	1.89	110.96	0.14	0.2	0.76	0.77	0.01	118.79	0.19	0.19	90	54	89	42256	0	2932	0	0	0	0
551	2728	1.26	0.44	1.8	2.17	1.75	5.81	23.04	0.1	0.13	1.01	0.99	0.04	23.36	0.09	0.1	63	57	136	42032	0	8121	0	0	1	0
552	2731	1.03	0.03	1.97	1.44	1.24	1.55	45.91	0.09	0.14	1.12	1.1	0.02	54.19	0.1	0.11	28	93	122	41816	0	2013	0	0	1	0
553	2739	7.95	1.43	1.13	1.17	0.13	46.69	3.06	0.02	0.1	2.83	2.81	0.32	3.18	0.01	0.01	114	86	2	40687	0	4511	0	0	1	0
554	2745	2.39	1.18	1.42	1.26	0.75	1.92	4.41	0.06	0.19	1.16	1.16	0.05	11.41	0.03	0.03	104	103	145	39585	0	2550	0	0	0	0
555	2746	-19.58	-7.57	0.95	0.95	0.86	0.34	-26.21	-0.09	-1.7	2.2	2.13	-0.04	-22.61	-0.04	-0.04	15	70	83	39340	0	2932	1	1	0	1
556	2747	9.09	4.58	1.11	1.23	0.81	5.04	4.97	0.04	0.18	2.13	2.13	0.2	5.95	0.02	0.02	55	70	53	39268	0	4672	0	0	1	0
557	2755	5.79	2.34	1.17	1.19	0.3	2.88	2.36	0.03	0.06	3.79	3.39	0.42	3.95	0.01	0.01	66	36	17	37664	0	4511	0	0	1	0
558	2758	14.64	4.26	1.07	1.08	0.39	2.02	2.59	0.03	0.14	2.59	2.13	0.39	3.19	0.01	0.02	84	63	10	37544	0	4511	0	0	1	0
559	2761	1.14	0.03	1.88	1.34	0.4	1.56	267	0.13	0.18	1.62	1.44	0	347.94	0.1	0.12	108	22	20	37318	0	4771	0	0	1	0
560	2770	7.42	2.04	1.13	1.2	0.25	4.42	12.8	0.05	0.29	2.34	2.32	0.08	14.04	0.02	0.02	117	91	14	36538	0	4511	0	0	1	0
561	2784	7.35	2.19	1.14	0.89	0.89	0.73	1.03	0	0	1.01	1	0.9	2.95	0.01	0.01	0	197	209	35184	0	8800	0	0	1	0
562	2785	4.04	1.4	1.25	1.97	1.76	4.63	17.17	0.07	0.23	1.43	1.42	0.05	19.69	0.05	0.05	23	84	114	35018	0	2562	0	0	0	0
563	2786	11.79	5.86	1.08	1.13	0.56	1.74	0.19	0.04	0.13	1.48	1.47	0.69	1.66	0.03	0.03	109	94	79	34923	0	4649	0	0	0	0
564	2788	0.57	0.14	2.75	2.96	2.45	7.43	186.39	0.17	0.18	0.88	0.85	0.01	206.87	0.21	0.22	64	95	84	34834	0	2599	0	0	0	0
565	2790	1.37	0	1.73	1.14	0.47	1.2	128.38	0.1	0.16	3.99	3.91	0.01	157.06	0.03	0.03	33	37	0	34677	0	6810	0	0	0	0
566	2795	2.18	1.03	1.46	1.5	1.28	1.78	3.9	0.01	0.02	1.15	1.11	0.25	22	0.05	0.05	34	74	103	34417	0	2572	0	0	1	0
567	2797	1.42	0.69	1.71	1.52	0.86	1.43	10.18	0.15	0.29	1.12	0.96	0.09	12.79	0.15	0.18	78	80	57	34137	0	2434	0	0	1	0
568	2801	1.72	1.24	1.58	2.68	2.1	5.73	7.72	0.08	0.15	0.51	0.38	0.12	8.9	0.16	0.22	136	53	131	33500	0	2849	0	0	1	0
569	2815	2.45	0.66	1.41	0.85	0.85	0.84	-0.82	0	-0.03	1.52	1.43	-1.78	2.74	0.01	0.01	0	65	98	32058	0	4941	1	1	1	1
570	2821	6.83	1.9	1.15	1.55	1.55	2.1	10.61	0.1	0.45	2.43	2.41	0.09	14.19	0.06	0.06	0	50	106	31710	0	4672	0	0	1	0
571	2824	5.99	1.77	1.17	1.11	0.28	1.58	0.83	0.02	0.03	2.06	1.77	0.59	2.43	0.02	0.02	112	78	15	31653	0	4511	0	0	1	0
572	2826	0.82	0.15	2.23	1.98	1.96	1.65	12.8	0.01	0.02	0.89	0.87	0.06	56.93	0.05	0.05	3	82	46	31489	0	3811	0	0	0	0
573	2830	4.35	0	1.23	1.08	1.08	1.4	6.43	0.04	0.1	1.51	1.51	0.15	12.86	0.05	0.05	0	41	76	30599	0	6201	0	0	1	0
574	2833	3.29	1.98	1.3	1.2	1.18	1.93	8.88	0.06	0.16	1.39	1.38	0.1	12.46	0.06	0.06	4	25	152	30470	0	8120	0	0	1	0
575	2837	3.5	0	1.29	1.79	0.52	9.2	-10.68	-0.02	-0.08	2.18	2.18	-0.1	6.95	0.01	0.01	113	68	0	30173	0	4771	1	1	1	1
576	2839	33.88	2.33	1.03	0.87	0.87	0.51	4.75	0.01	0.1	1.09	1.08	0.21	26.07	0.04	0.04	0	78	64	29667	0	7911	0	0	1	0
577	2842	2.31	0.82	1.43	1.26	1.25	1.06	4.07	0.06	0.14	0.31	0.31	0.24	8.96	0.42	0.42	2	74	182	29614	0	7490	0	0	1	0
578	2849	1.51	0	1.66	3.97	2.82	5.25	133.66	0.12	0.21	1.15	1.13	0.01	220.7	0.16	0.16	78	54	152	28993	0	2030	0	0	0	0
579	2857	0.22	0	5.46	2	1.83	1.06	10.45	0.04	0.03	0.25	0.24	0.1	18.77	0.32	0.33	13	8	2	28530	0	6810	0	0	1	0
580	2860	2.04	0	1.49	1.38	1.38	2.47	317.08	0.2	0.47	2.13	2.03	0	349.85	0.09	0.1	0	53	102	28182	0	6920	0	0	0	0
581	2868	3.56	1.19	1.28	1.26	0.97	4.22	22.23	0.06	0.17	1.82	1.75	0.04	29.24	0.04	0.05	43	85	143	27625	0	4672	0	0	1	0
582	2869	2.05	0.01	1.49	1.05	0.8	1.12	18.4	0.03	0.07	1.22	1.18	0.05	39.15	0.06	0.06	50	65	139	27602	0	1511	0	0	1	0
583	2873	5.82	2.54	1.17	0.68	0.47	0.55	2	0.04	0.07	1.01	0.93	0.48	5.32	0.11	0.12	56	72	103	27272	0	1721	0	0	1	0
584	2874	1.43	0.31	1.7	1.76	1.28	2.26	55.15	0.07	0.12	1.46	1.46	0.02	103.15	0.09	0.09	51	74	61	27271	0	2219	0	0	1	0
585	2877	5.73	1.56	1.17	1.33	1.27	3.84	1.69	0.02	0.05	1.72	1.63	0.59	2.31	0.01	0.02	9	127	95	27088	0	4671	0	0	1	0
586	2878	1.05	0.28	1.96	2.86	2.62	3.26	-12.67	0.47	0.94	0.22	0.19	0.01	-9.41	-0.29	-0.32	105	147	196	27050	0	2829	1	0	0	0
587	2884	0.38	0.02	3.63	3.39	3.16	3.27	282.53	0.23	0.26	1.4	1.16	0	360.86	0.14	0.17	14	35	93	26620	0	1107	0	0	0	0
588	2888	1.36	0.14	1.73	1.59	1.39	2.75	99.92	0.18	0.29	1.83	1.79	0.01	106.03	0.1	0.1	20	86	125	26530	0	1414	0	0	1	0
589	2893	11.32	6.67	1.09	0.55	0.49	0.74	2.51	0.04	0.22	2.13	2.13	0.4	4.62	0.04	0.04	5	59	7	26334	0	4730	0	0	1	0
590	2895	1.33	0.65	1.75	1.27	1.05	1.44	23.73	0.13	0.19	1.19	1.18	0.04	28.1	0.13	0.13	35	51	1	26262	0	4619	0	0	1	0
591	2899	1.14	0.1	1.88	1.88	1.32	3.73	36.12	0.2	0.29	1.44	1.43	0.03	39.2	0.15	0.15	64	81	110	26204	0	1410	0	0	1	0
592	2901	1.27	0.37	1.79	1.86	1.27	4.36	43.51	0.11	0.18	1	0.96	0.02	48.18	0.12	0.13	101	106	98	26120	0	1511	0	0	1	0
593	2908	2.07	1.17	1.48	2.02	1.05	1.57	4.83	0.04	0.07	0.95	0.92	0.19	8.55	0.07	0.07	98	75	90	25809	0	2500	0	0	1	0
594	2914	0.85	0.16	2.18	2.18	2.18	83.68	4.56	0.02	0.02	3.31	3.28	0.22	4.84	0.01	0.01	0	40	83	25322	0	4671	0	0	1	0
595	2918	7.01	2.86	1.14	1.07	0.53	1.49	14.87	0.1	0.53	1.84	1.73	0.07	17.94	0.07	0.07	89	87	56	24831	0	4621	0	0	1	0
596	2926	8.85	0	1.11	1.48	1.48	6.74	240.42	0.18	0.89	2.3	2.3	0	261.14	0.08	0.08	0	10	80	24202	0	7022	0	0	0	0
597	2928	1.62	0.04	1.62	1.6	1.6	3.03	185.12	0.08	0.17	2.1	1.97	0.01	241.45	0.05	0.05	0	69	107	24187	0	4941	0	0	1	0
598	2936	4.62	2.65	1.22	2.03	1.48	7.12	5.27	0.05	0.16	1.75	1.75	0.19	6.33	0.04	0.04	52	62	79	23891	0	1061	0	0	1	0
599	2937	0.88	0.34	2.14	1.18	0.72	1.12	69.6	0.08	0.12	1.24	1.09	0.01	123.43	0.13	0.14	52	52	51	23889	0	1090	0	0	1	0
600	2939	2.51	0	1.4	1.41	1.41	7.44	12.24	0.02	0.05	3.31	3.28	0.07	13.54	0.01	0.01	0	68	43	23792	0	3510	0	0	0	0
601	2942	13.97	0.01	1.07	1.31	1.24	1.31	19.01	0.03	0.01	2.19	2.16	0.05	71.33	0.06	0.06	5	36	67	23594	0	8690	0	0	0	0
602	2947	2.09	1.12	1.48	1.5	0.82	2.09	5.86	0.07	0.11	2.04	2.02	0.17	8.55	0.05	0.05	62	23	34	23386	0	4643	0	0	1	0
603	2963	9.23	4.06	1.11	0.72	0.52	0.66	-4.01	-0.03	-0.35	0.99	0.97	-0.25	1.09	0.01	0.01	47	114	92	22283	0	2450	1	1	1	1
604	2966	0.72	0.21	2.38	3.16	3.12	3.36	228.53	0.2	0.23	1.78	1.77	0	246.29	0.12	0.12	2	19	27	22112	0	8610	0	0	0	0
605	2967	3.3	0.93	1.3	0.58	0.51	0.52	2.04	0.03	0.03	1.12	1.11	0.49	4.68	0.05	0.06	15	132	54	22084	0	3832	0	0	1	0
606	2969	2.19	1.11	1.46	1.01	0.74	1.01	1.72	0.04	0.03	0.83	0.8	0.56	3.56	0.11	0.11	67	80	138	21927	0	2120	0	0	1	0
607	2970	7.41	0	1.14	3.44	2.48	7.02	-12.67	0.01	0.12	1.2	1.2	0.37	1.21	0	0	76	66	170	21904	0	2120	1	0	0	0
608	2973	0.92	0.43	2.08	3.01	2.64	2.35	38.86	0.12	0.16	1.43	1.41	0.03	50.96	0.11	0.11	21	29	74	21776	0	1070	0	0	1	0
609	2976	0.9	0.38	2.12	1.89	1.32	1.81	9.91	0.05	0.05	2.03	2.03	0.09	14.29	0.03	0.03	34	29	51	21647	0	4519	0	0	1	0
610	2979	1.6	0.99	1.63	1.68	1.11	2.69	16.7	0.12	0.2	2.07	2.06	0.06	21.29	0.07	0.07	48	28	67	21614	0	4621	0	0	1	0
611	2980	5.33	1.54	1.19	1.27	0.86	2.13	2.54	0.07	0.13	1	1.03	0.39	3.19	0.08	0.08	98	120	159	21546	0	4321	0	0	1	0
612	2981	1.89	0	1.53	3.89	3.04	17.82	15.26	0.09	0.17	6.05	6.05	0.07	19.14	0.02	0.02	13	14	35	21539	0	3832	0	0	1	0
613	2983	39.07	17.65	1.03	0.99	0.66	0.95	1.81	0.01	0.15	2.32	2.04	0.51	2.99	0.01	0.01	48	82	84	21491	0	162	0	0	1	0
614	2989	1.17	0.52	1.85	1.71	1.42	2.3	16.53	0.08	0.11	1.16	1.14	0.06	22.54	0.09	0.09	41	57	134	23404	0	1106	0	0	1	0
615	2992	3.73	0.51	1.27	1.24	0.86	1.9	12.95	0.02	0.08	0.77	0.6	0.08	17.1	0.04	0.05	120	133	131	20730	0	2841	0	0	1	0
616	2994	2.08	0.37	1.48	1.11	0.55	1.14	46.47	0.07	0.15	1.1	1.16	0.02	57.72	0.08	0.08	99	84	73	20630	0	2893	0	0	1	0
617	2998	7.68	2.55	1.13	1.09	0.75	1.24	3.93	0.04	0.18	1.3	1.28	0.25	9.08	0.07	0.07	66	106	97	20506	0	2453	0	0	1	0
618	3001	1.93	0.24	1.52	1.52	0.49	42.02	40.83	0.12	0.25	3.09	3.07	0.02	41.73	0.04	0.04	79	56	10	20302	0	4511	0	0	1	0
619	3007	0.29	0	4.45	3.94	3.17	2.33	82.91	0.05	0.05	0.78	0.76	0.01	190.49	0.15	0.16	59	29	140	20105	0	2651	0	0	0	0
620	3008	0.46	0	3.19	1.7	1.65	1.34	82.59	0.06	0.07	0.59	0.58	0	125.8	0.06	0.06	8	68	130	20098	0	5814	0	0	0	0
621	3017	4	1.34	1.25	1.56	0.83	1.38	0.77	0.01	-0.03	0.48	0.42	1.33	5.58	0.1	0.11	183	72	79	19778	0	2711	0	1	1	1
622	3027	2.25	0.2	1.44	1.3	1.23	1.68	19.81	0.02	0.05	3.12	3.07	0.04	46.7	0.01	0.01	5	54	43	19620	0	4631	0	0	0	0
623	3028	1.31	0.03	1.76	2.06	1.88	3.07	103.36	0.09	0.14	1.4	1.34	0.01	132.33	0.08	0.09	19	84	114	19551	0	4644	0	0	0	0
624	3029	3.97	0.47	1.25	1.19	0.84	1.43	3.84	0.02	0.05	1.45	1.44	0.24	8.21	0.03	0.03	54	150	70	19478	0	4759	0	0	1	0
625	3030	3.85	0.11	1.26	1.27	0.99	6.99	5.75	0.02	0.05	0.84	0.8	0.16	7.56	0.03	0.03	90	97	155	19463	0	2813	0	0	1	0
626	3031	2.11	1.04	1.47	1.35	0.85	2.24	1.54	0.03	0	1.76	1.74	0.64	2.9	0.03	0.03	63	36	96	19372	0	3830	0	0	1	1
627	3033	2.77	1.4	1.36	0.94	0.6	0.91	1.55	0.03	0.03	0.71	0.72	0.59	2.73	0.07	0.07	102	141	130	19298	0	2920	0	0	1	0
628	3034	4.44	1.5	1.23	1.29	0.59	1.42	-3.64	-0.02	-0.13	0.89	0.88	-0.28	16.69	0.09	0.1	144	150	91	19270	0	2550	1	1	1	1
629	3037	1.87	0.5	1.53	1.32	1.09	1.14	9.09	0.04	0.07	3.8	3.79	0.11	20.4	0.03	0.03	6	8	14	19227	0	4677	0	0	1	0
630	3038	8.5	0.02	1.12	1.04	1.04	1.13	21.66	0.04	0.02	4.7	4.69	0.05	24.63	0.01	0.01	0	30	39	19216	0	5224	0	0	1	0
631	3042	4.95	3.63	1.2	1.21	0.37	2.8	1.79	0.02	0.04	1.6	1.31	0.56	2.19	0.02	0.02	145	28	41	19059	0	4511	0	0	1	0
632	3054	1.61	0	1.62	1.75	1.75	130.13	29.07	0.15	0.25	2.54	2.54	0.04	29.55	0.07	0.07	0	5	1	18573	0	7911	0	0	1	0
633	3059	9.17	2.02	1.11	1.11	1.09	3.01	8.82	0.04	0.22	2.47	2.43	0.11	12.69	0.02	0.02	2	89	124	18431	0	4321	0	0	1	0
634	3065	1.88	0.88	1.53	1.71	1.62	6.37	5.82	0.09	0.15	0.69	0.68	0.17	6.22	0.14	0.14	26	126	442	18271	0	4621	0	0	1	0
635	3066	38.38	8.12	1.03	0.69	0.69	0.58	2.51	0.01	0.11	1.4	0.98	0.4	11.91	0.04	0.06	0	152	113	18188	0	3810	0	0	1	0
636	3070	15.25	0	1.07	0.21	0	0.16	-8.73	-0.24	-3.3	2.52	2.48	-0.12	-3.32	-0.04	-0.04	27	31	0	18115	0	4646	1	1	1	1
637	3072	2.11	0.82	1.47	0.98	0.62	0.98	4.43	0.02	0.03	0.59	0.59	0.22	7.43	0.06	0.06	109	161	159	18082	0	4672	0	0	1	0
638	3073	2.64	1.81	1.38	1.47	0.77	4.16	1.66	0.07	0.08	0.77	0.76	0.48	1.9	0.08	0.08	206	91	180	18081	0	4642	0	0	1	0
639	3078	0.63	0.26	2.6	3.87	2.84	5.72	25.39	0.17	0.19	1.25	1.25	0.04	28.14	0.14	0.14	67	40	121	17945	0	4646	0	0	0	0
640	3085	1.49	0.63	1.67	0.93	0.65	0.97	1.67	0.01	0.01	0.78	0.8	0.6	4.74	0.04	0.04	42	83	76	17630	0	4120	0	0	1	0
641	3088	1.29	0.35	1.77	1.23	0.94	1.38	141.85	0.04	0.06	1.18	1.15	0.01	297.85	0.07	0.08	49	92	132	17551	0	1629	0	0	1	0
642	3090	2.33	1.35	1.43	1.08	1.01	1.11	22	0.11	0.24	1.36	1.38	0.05	28.34	0.1	0.1	10	65	122	17470	0	2222	0	0	1	0
643	3091	0.8	0.06	2.25	3.16	2.04	5.26	253.85	0.02	0.03	1.42	1.41	0	544.04	0.03	0.03	78	54	83	17446	0	4638	0	0	0	0
644	3097	5.4	1.46	1.19	1.3	1.3	4.63	16.93	0.07	0.29	1.57	1.53	0.06	23.78	0.06	0.06	1	107	158	17240	0	4321	0	0	1	0
645	3098	1.98	0.45	1.5	1.1	0.87	1.16	-1.06	0.03	0.02	0.55	0.35	0.64	3.52	0.11	0.17	89	112	108	17221	0	6201	1	0	0	0
646	3102	5.97	3.71	1.17	1.19	1.11	210.46	7.28	0.11	0.45	2.55	2.55	0.14	7.51	0.05	0.05	9	14	92	17194	0	4675	0	0	1	0
647	3108	8.6	0	1.12	3.88	3.57	6.06	6.11	0.04	0.03	1	0.95	0.16	14.66	0.11	0.11	26	11	160	17089	0	4669	0	0	1	0
648	3113	0.25	0	5.08	4.67	3.86	2.84	110.74	0.05	0.04	0.52	0.51	0.01	190.07	0.15	0.15	85	84	130	16940	0	2431	0	0	0	0
649	3115	5.37	1	1.19	0.95	0.88	0.88	0.98	0.01	0	1.6	1.55	1	4.8	0.04	0.04	13	100	114	16899	0	161	0	1	1	1
650	3117	11.82	4.38	1.08	1.12	0.25	1.39	1.43	0.04	0.13	1.71	1.67	0.56	2.05	0.03	0.03	130	84	25	16854	0	4511	0	0	1	0
651	3122	3.4	1.16	1.29	1.49	1.02	5.25	5.41	0.06	0.14	2.27	2.26	0.18	7.91	0.04	0.04	48	73	90	16744	0	4775	0	0	1	0
652	3127	2.22	0	1.45	2.4	2.16	35.29	315.3	0.04	0.09	1.72	1.71	0	328.98	0.02	0.02	21	78	135	16669	0	4634	0	0	0	0
653	3128	9.29	0	1.11	1.1	1.08	7.77	9.63	0.07	0.44	5.44	5.42	0.1	10.28	0.01	0.01	1	0	0	16668	0	4652	0	0	1	0
654	3134	1.75	0	1.57	1.53	1.41	3.33	8.01	0.16	0.27	2.2	2.17	0.12	10.56	0.09	0.09	11	45	5	16400	0	4759	0	0	1	0
655	3135	0.78	0.23	2.28	1.92	1.75	1.79	3.18	0.01	0.01	0.9	0.89	0.27	9.9	0.04	0.04	22	82	211	16391	0	2363	0	0	1	0
656	3138	0.5	0	2.99	0.79	0.53	0.92	6.24	0.03	0.02	1.09	1.07	0.16	13.15	0.06	0.06	25	30	12	16292	0	4711	0	0	1	0
657	3139	0.76	0.08	2.32	0.52	0.52	0.79	-9.19	-0.01	-0.02	0.11	0.1	-0.16	20.14	0.25	0.28	10	201	385	16283	0	3600	1	1	0	1
658	3141	6.48	0	1.15	1.1	0.36	2.61	107.58	0.11	0.57	2.8	1.96	0.01	115.29	0.04	0.06	83	69	7	16261	0	4511	0	0	1	0
659	3147	17.48	0	1.06	1.09	0.53	5.67	8.99	0.05	0.63	2.57	2.57	0.11	9.55	0.02	0.02	72	0	57	16086	0	4511	0	0	1	0
660	3157	5.59	2.74	1.18	0.75	0.58	0.64	3.89	0.06	0.19	1.23	1.2	0.23	6.45	0.07	0.07	35	86	62	15773	0	2562	0	0	1	0
661	3158	1.51	0.24	1.66	1.88	1.69	9.87	117.13	0.07	0.12	1.85	1.83	0.01	139.75	0.04	0.04	19	87	107	15718	0	2511	0	0	1	0
662	3168	5.23	1.38	1.19	1.2	1.2	3.21	15.98	0.05	0.19	2.27	2.24	0.06	25.14	0.04	0.04	0	83	77	15483	0	4941	0	0	1	0
663	3169	0.63	0.13	2.59	1.99	1.52	1.45	39.34	0.1	0.11	1.26	1.25	0.03	61.27	0.12	0.12	32	49	69	15447	0	1000	0	0	1	0
664	3171	2	0.22	1.5	1.04	0.98	1.07	14.15	0.08	0.22	1.69	1.6	0.07	30.26	0.1	0.11	8	79	110	15431	0	4941	0	0	1	0
665	3179	10.13	1.25	1.1	1.17	0.65	3.87	6.23	0.03	0.17	7.32	7.31	0.16	7.74	0	0	21	36	22	15202	0	3832	0	0	1	0
666	3187	0.16	0.02	7.37	2.85	2.23	1.33	66.6	0.05	0.03	0.49	0.46	0.02	96.05	0.18	0.19	55	51	29	15068	0	2220	0	0	1	0
667	3192	3.92	2.2	1.25	1.1	0.7	1.13	2.82	0.02	0.02	0.87	0.83	0.34	7.39	0.06	0.06	91	82	127	14977	0	2442	0	0	1	0
668	3197	1.28	0.76	1.78	1.03	0.68	1.02	6.94	0.05	0.08	0.97	0.96	0.14	11.96	0.09	0.09	61	46	112	14907	0	1310	0	0	1	0
669	3213	0.62	0.01	2.61	2.3	1.59	3	228.36	0.1	0.11	1.17	1.18	0	281.75	0.1	0.1	75	73	85	14653	0	1520	0	0	0	0
670	3216	78.85	0.16	1.01	1.01	1.01	1.94	1.85	0.01	0.15	1.97	1.97	0.54	3.43	0.01	0.01	0	163	183	14568	0	4673	0	0	1	0
671	3220	1.58	0	1.63	2.75	2.71	7.97	151.57	0.06	0.09	1.44	1.4	0.01	217.69	0.06	0.06	4	46	157	14494	0	6201	0	0	0	0
672	3224	3.03	0	1.33	1.21	1.03	2.7	426.4	0.31	0.88	1.66	1.57	0	446.75	0.2	0.21	30	73	0	14434	0	1520	0	0	1	0
673	3228	0.88	0.77	2.14	2.08	2.06	1.35	19.06	0.11	0.14	0.35	0.35	0.05	26.34	0.4	0.41	3	15	1	14352	0	5520	0	0	0	0
674	3229	1.17	0.28	1.85	1.47	1.16	1.5	132.39	0.08	0.12	1.02	0.96	0.01	231.58	0.13	0.14	46	78	71	14342	0	1102	0	0	0	0
675	3230	6.14	2.77	1.16	0.94	0.78	0.87	6.22	0.04	0.15	2.24	2.23	0.16	12.61	0.03	0.03	20	46	89	14339	0	4632	0	0	1	0
676	3231	10.14	0.91	1.1	1.08	1.03	2.2	1.75	0.02	0.01	1.8	1.89	0.55	2.1	0.01	0.01	9	147	158	14336	0	4120	0	0	1	0
677	3232	6.8	1.9	1.15	0.73	0.58	0.51	28.22	0.09	0.44	1.63	1.6	0.04	30.71	0.06	0.06	27	72	54	14297	0	1083	0	0	1	0
678	3233	15.15	0	1.07	1.02	1.02	1.42	248	0	0	5.03	4.84	0	300.1	0	0	0	56	53	14288	0	161	0	0	1	1
679	3234	2.67	0.98	1.37	1.76	1.02	5.66	18.48	0.09	0.19	1.66	1.64	0.05	26.72	0.07	0.08	84	85	43	14269	0	4511	0	0	1	0
680	3237	12.2	0	1.08	1.1	0.58	3.08	28.25	0.08	0.69	1.86	1.92	0.04	39.28	0.06	0.06	89	79	16	14251	0	2891	0	0	1	0
681	3238	1.73	1.1	1.58	1.48	1.08	1.33	10.47	0.02	0.05	0.7	0.71	0.1	27.45	0.09	0.09	71	100	83	14229	0	2434	0	0	1	0
682	3239	3.42	0.89	1.29	1.31	1.19	4.61	28.16	0.15	0.42	1.99	1.97	0.04	30.07	0.08	0.08	15	81	115	14195	0	4646	0	0	1	0
683	3241	2.45	0.25	1.41	1.09	0.86	1.19	6.17	0.04	0.09	2.28	2.26	0.16	7.09	0.02	0.02	24	81	44	14155	0	4638	0	0	1	0
684	3242	5.78	0	1.17	0.9	0.84	0.73	62.11	0.08	0.23	3.2	3.12	0.02	107.78	0.04	0.04	5	31	23	14155	0	5630	0	0	1	0
685	3246	2.94	0.98	1.34	1.54	1.52	1.28	0.91	0.05	0.08	0.34	0.34	0.47	1.54	0.11	0.12	6	182	61	14072	0	8610	0	0	0	0
686	3247	1.16	0.15	1.86	2.16	2.1	4.5	67.63	0.12	0.19	1.78	1.75	0.01	84.04	0.08	0.08	5	53	74	14064	0	8610	0	0	0	0
687	3250	1	0.42	2	1.18	1.09	1.1	12.04	0.05	0.05	0.74	0.72	0.08	18.34	0.09	0.09	15	91	79	14024	0	2800	0	0	1	0
688	3259	7.9	5.06	1.13	1.64	1.59	1.28	12.77	0.04	0.21	1.62	1.61	0.08	34.99	0.07	0.07	3	29	5	13939	0	5610	0	0	1	0
689	3260	1.75	0.57	1.57	0.4	0.4	0.52	7.56	0.07	0.12	0.31	0.28	0.13	10.19	0.31	0.34	0	79	88	13934	0	3522	0	0	1	0
690	3264	0.27	0	4.77	3.28	3.01	2.42	1.78	0.01	0	0.52	0.51	1.24	5.85	0.08	0.09	39	25	1	13878	0	7022	0	1	1	1
691	3269	0.46	0.17	3.17	2.12	1.7	1.13	9.49	0.02	0.01	0.27	0.27	0.1	25.09	0.17	0.17	52	81	8	13754	0	4120	0	0	1	0
692	3274	7.55	2.48	1.13	1.12	0.6	1.4	1.4	0.02	0	0.84	0.8	0.71	3.89	0.07	0.07	158	112	157	13660	0	2550	0	0	1	0
693	3276	0.64	0.09	2.57	0.84	0.27	0.94	10.39	0.04	0.05	1.88	1.87	0.1	19.73	0.04	0.04	31	30	4	13649	0	4711	0	0	1	0
694	3287	2.5	1.24	1.4	0.89	0.28	0.89	1.54	0.02	0.01	0.43	0.38	0.64	3.03	0.11	0.13	276	153	82	13470	0	1102	0	0	1	0
695	3292	6.35	2.2	1.16	1.11	0.62	1.95	1.75	0.01	0.03	1.41	1.41	0.47	7.44	0.03	0.03	103	48	110	13372	0	4673	0	0	1	0
696	3293	2.07	1.38	1.48	1.45	1.02	1.32	0.97	0.02	0.01	0.79	0.74	0.82	4	0.08	0.08	69	50	54	13371	0	2370	0	0	1	0
697	3307	5.83	3.53	1.17	0.58	0.32	0.46	3.4	0.05	0.17	0.57	0.54	0.3	4.74	0.13	0.14	119	116	77	13161	0	2830	0	0	1	0
698	3309	0.5	0.28	3	0.57	0.57	0.9	26.49	0.06	0.07	0.2	0.18	0.04	43.22	0.53	0.57	0	43	115	13158	0	3522	0	0	1	0
699	3310	8.35	1.26	1.12	1.01	0.47	1.05	1.99	0.02	0.03	0.88	0.88	0.5	2.46	0.03	0.03	197	309	94	13142	0	4624	0	0	1	0
700	3320	4.19	2.45	1.24	0.96	0.83	0.95	2.13	0.01	0.02	1.22	1.2	0.46	12.1	0.05	0.05	23	71	96	13026	0	3832	0	0	1	0
701	3321	11.1	0.58	1.09	1.02	1.02	1.13	2.65	0.01	0	2.01	1.98	0.38	7.58	0.01	0.01	0	133	130	13009	0	4941	0	0	1	0
702	3322	2.51	0.26	1.4	1.63	1.32	14.47	7.62	0.07	0.13	2.4	2.34	0.13	10.64	0.04	0.04	28	77	72	12985	0	2550	0	0	1	0
703	3324	13.97	5.64	1.07	0.69	0.61	0.53	-0.53	0.02	0.05	3.28	3.28	0.75	1.41	0.01	0.01	7	57	4	12952	0	4671	1	0	0	0
704	3325	5.65	0.36	1.18	0.75	0.75	0.51	-9.74	0	0	0.25	0.23	0.97	-3.72	-0.04	-0.04	0	17	37	12948	0	6622	1	0	0	0
705	3332	34.42	1.16	1.03	3.66	2.22	36.93	3.79	0.06	0.95	1.85	1.59	0.26	10.79	0.09	0.11	76	21	80	12876	0	2562	0	0	1	0
706	3338	4.21	0.49	1.24	0.73	0.48	0.76	0.4	0.01	0.01	0.14	0.11	0.7	6.49	0.23	0.3	363	224	532	12795	0	7022	0	0	0	0
707	3343	0.2	0	5.95	3.41	3.37	1.32	109.03	0.1	0.09	0.42	0.42	0.01	148.52	0.31	0.32	3	32	84	12716	0	8610	0	0	0	0
708	3344	5.74	1.65	1.17	1.12	0.93	1.61	15.45	0.07	0.3	1.54	1.53	0.06	21.57	0.06	0.06	33	121	159	12714	0	4752	0	0	1	0
709	3351	49.79	14.15	1.02	0.96	0.26	0.59	0.99	0.01	0	0.64	0.64	1	2.29	0.04	0.04	373	358	105	12636	0	140	0	1	1	1
710	3352	2.25	1.25	1.44	0.9	0.69	0.92	3.35	0.06	0.09	0.72	0.71	0.28	6.24	0.15	0.16	50	73	104	12630	0	1107	0	0	1	0
711	3353	9.45	4.74	1.11	0.88	0.64	0.73	1.1	0.01	0.01	0.89	0.9	0.9	5.81	0.06	0.06	75	130	172	12626	0	1721	0	0	1	0
712	3354	1.38	0.43	1.73	1.08	0.83	1.08	6.1	0.13	0.34	0.43	0.43	0.33	7.27	0.72	0.72	101	164	254	12625	0	6820	0	0	1	0
713	3357	1.31	0.14	1.77	1.59	1.04	2.03	35.83	0.03	0.05	1.51	1.49	0.03	45.51	0.03	0.03	62	104	78	12615	0	4621	0	0	1	0
714	3358	4.02	0.74	1.25	0.55	0.55	0.57	1.94	0.1	0.17	0.55	0.5	0.43	2.34	0.19	0.21	0	42	113	12610	0	3821	0	0	1	0
715	3361	5.67	0.57	1.18	1.21	0.5	3.68	118.38	0.03	0.1	2.17	2.17	0.01	202.96	0.02	0.02	92	108	28	12585	0	4771	0	0	1	0
716	3362	4.12	2.81	1.24	1.17	0.66	1.25	0.87	0.03	0	0.35	0.3	0.92	1.37	0.09	0.11	285	166	179	12561	0	4291	0	0	1	0
717	3367	1.75	0.81	1.57	1.4	0.61	1.26	5.12	0.03	0.05	0.73	0.74	0.21	8.63	0.06	0.06	132	77	60	12525	0	1320	0	0	1	0
718	3370	2.44	0.02	1.41	1.41	1.11	25.5	156.97	0.2	0.49	2.22	2.14	0.01	162.08	0.09	0.1	34	91	86	12467	0	4511	0	0	1	0
719	3372	2.86	1.82	1.35	1.4	1.27	1.38	5.47	0.06	0.19	0.74	0.61	0.17	8.32	0.12	0.15	26	78	77	12462	0	7211	0	0	1	0
720	3373	0.81	0.64	2.24	2.82	2.82	1.62	25.41	0.1	0.12	0.35	0.32	0.04	58.74	0.67	0.74	0	40	21	12450	0	4726	0	0	1	0
721	3384	26.48	0	1.04	0.77	0.76	0.26	2.38	-0.12	-4.13	3.31	3.26	-0.1	3.24	0.01	0.01	1	0	0	12334	0	7911	0	1	1	1
722	3385	5.21	0.92	1.19	1.16	1.09	2.27	11.98	0.08	0.31	1.61	1.78	0.08	14.43	0.06	0.06	13	97	109	12316	0	4321	0	0	1	0
723	3390	2.33	0.3	1.43	1.57	1.42	2.21	5.23	0.02	0.02	1.41	1.4	0.16	19.9	0.03	0.04	19	97	145	12250	0	2220	0	0	1	0
724	3393	14.2	0	1.07	1.01	0.94	1.11	14.98	0.06	0.6	1.4	1.34	0.07	19.1	0.06	0.06	17	183	149	12201	0	4399	0	0	1	0
725	3398	10.87	6.26	1.09	3.16	2.04	2.75	2.66	0.02	0.09	0.64	0.61	0.38	4.58	0.07	0.07	145	70	178	12151	0	2820	0	0	1	0
726	3412	2.18	0.78	1.46	1.37	1.14	1.42	17.28	0.1	0.22	1.42	1.41	0.06	20.35	0.08	0.08	26	65	127	12038	0	3102	0	0	1	0
727	3417	9.42	0.38	1.11	1.14	0.69	1.76	2.59	0.05	0.38	0.92	0.71	0.21	3.86	0.04	0.06	134	109	117	11979	0	2840	0	0	0	0
728	3434	1.96	0.8	1.51	1.55	0.77	2.73	11.75	0.07	0.15	1.03	1.03	0.08	13.58	0.08	0.08	148	61	142	11844	0	2561	0	0	1	0
729	3435	8.95	2.71	1.11	1.14	0.51	2.08	1.48	0.02	0	1.26	1.22	0.73	3.18	0.04	0.04	143	89	76	11841	0	2829	0	0	1	0
730	3437	1.93	1.09	1.52	1.59	1.14	1.49	1.45	0.03	0.01	0.75	0.64	0.69	4.87	0.13	0.15	79	105	102	11794	0	119	0	0	1	0
731	3438	6.45	1.08	1.15	1.11	0.65	1.08	2.55	0.04	0.14	1	0.94	0.39	7.54	0.12	0.13	66	75	48	11787	0	1812	0	0	1	0
732	3441	2.4	0	1.42	1.28	1.22	2.76	53.13	0.06	0.15	2.35	2.36	0.02	62.56	0.03	0.03	6	0	0	11762	0	2454	0	0	1	0
733	3443	1.27	0.12	1.79	0.84	0.78	0.89	1.05	0	0	0.77	0.74	0.89	12.62	0.07	0.07	11	116	87	11752	0	161	0	0	1	0
734	3444	1.26	0.1	1.79	1.99	1.73	4.85	97.86	0.12	0.19	1.44	1.38	0.01	112.58	0.1	0.1	30	84	103	11749	0	2790	0	0	1	0
735	3447	7.13	2.37	1.14	1.16	0.63	7.98	2.17	0.05	0.16	1.77	1.76	0.46	2.34	0.03	0.03	93	106	78	11736	0	1511	0	0	1	0
736	3448	0.2	0	5.97	11.04	10.88	2.96	42.67	0.13	0.11	0.48	0.42	0.02	56.41	0.34	0.39	8	13	73	11710	0	5222	0	0	0	0
737	3454	0.88	0.53	2.14	2.35	1.47	1.26	6.93	0.04	0.05	0.37	0.32	0.14	16.06	0.28	0.32	115	46	115	11643	0	3240	0	0	1	0
738	3455	0.58	0.18	2.73	2.22	2.18	1.78	1.74	0.01	0	0.88	0.84	0.47	10.55	0.05	0.05	4	74	208	11617	0	4221	0	0	1	0
739	3460	11.79	3.26	1.08	1.92	1.13	166.88	-0.84	0.02	0.03	1.05	0.97	0.54	-0.83	-0.01	-0.01	143	101	194	11569	0	4641	1	0	0	0
740	3461	2.06	0	1.48	2.42	2.14	16.28	207.2	0.28	0.62	1.74	1.73	0	215.48	0.17	0.17	24	56	100	11568	0	2790	0	0	1	0
741	3467	2.1	1.25	1.48	1.63	1.14	1.59	3.43	0.04	0.05	1.12	1.09	0.29	5.59	0.06	0.06	60	55	122	11490	0	2221	0	0	1	0
742	3475	196.57	0	1.01	1	0.86	0.87	1.1	0	0	4	3.93	0.9	2.42	0	0	12	57	53	11395	0	163	0	0	1	1
743	3476	10.18	0	1.1	0.98	0.98	0.94	2.36	0.07	0.4	1.2	1.14	0.42	2.85	0.07	0.07	0	0	168	11347	0	4941	0	0	1	0
744	3478	1.99	0.04	1.5	1.54	1.02	4.03	289.91	0.06	0.12	1.9	1.89	0	390.61	0.04	0.04	58	102	49	11334	0	4719	0	0	1	0
745	3479	-27.65	0	0.96	1.04	0.78	1.62	-59.24	-0.07	-1.85	1.15	1.14	-0.02	-32.59	-0.03	-0.03	73	0	187	11325	0	4669	1	1	1	1
746	3480	13.02	0	1.08	1.04	0.98	1.71	6.13	0.02	0.05	4.56	4.54	0.16	10.57	0.01	0.01	5	0	61	11299	0	8299	0	0	1	0
747	3482	2.17	0.35	1.46	1.28	0.69	1.2	11.33	0.06	0.11	1	0.9	0.1	21.97	0.14	0.15	80	67	50	11248	0	3030	0	0	1	0
748	3486	7.34	1.6	1.14	0.85	0.25	0.54	2.78	0.12	0.67	4.01	3.99	0.07	3.73	0.01	0.01	46	50	12	11230	0	4511	0	0	0	0
749	3492	1.62	0.48	1.62	1.76	1.49	2.11	53.75	0.18	0.38	1.31	1.38	0.02	60.59	0.16	0.15	31	65	109	11140	0	2893	0	0	1	0
750	3497	5.93	2.49	1.17	1.45	1.31	4.39	4.87	0.03	0.09	1.75	1.75	0.2	6.21	0.02	0.02	18	52	121	11102	0	1624	0	0	1	0
751	3504	0.47	0.04	3.13	1.76	1.19	1.35	23.43	0.04	0.02	1.1	1.04	0.06	36.37	0.08	0.08	48	20	61	11050	0	4669	0	0	1	0
752	3505	4.64	1.64	1.22	1.3	0.87	6.81	1.41	0.02	0.01	1.19	1.13	0.71	1.55	0.02	0.02	98	150	171	11030	0	4540	0	0	1	0
753	3506	6.9	3.91	1.14	1.54	1.54	1.56	6.41	0.16	0.53	3.71	3.71	0.16	9.81	0.07	0.07	0	16	0	11029	0	4771	0	0	1	0
754	3512	2.53	1.24	1.4	0.81	0.65	0.88	33.95	0.1	0.27	0.75	0.69	0.03	56.14	0.23	0.25	33	50	63	10963	0	2220	0	0	1	0
755	3516	3.15	0.73	1.32	3.25	0.74	6.57	10.53	0.05	0.13	0.29	0.33	0.09	11.86	0.19	0.17	872	121	146	10950	0	4120	0	0	1	0
756	3522	4.11	1.05	1.24	1.4	0.9	4.42	9.57	0.02	0.08	1.15	1.13	0.1	14.33	0.03	0.03	103	174	172	10880	0	4621	0	0	1	0
757	3523	8.6	0.9	1.12	1.37	1.37	3.71	3.78	0.07	0.34	1.95	1.92	0.13	6.64	0.03	0.03	0	48	148	10873	0	7112	0	0	0	0
758	3528	1.17	0.08	1.86	1.06	0.93	1.05	18.68	0.04	0.05	0.92	0.91	0.05	31.22	0.07	0.07	23	153	157	10847	0	2220	0	0	1	0
759	3532	5.1	2.56	1.2	1.13	0.56	1.34	-0.16	-0.01	-0.12	0.83	0.82	-0.7	0.53	0	0	167	123	78	10805	0	1320	1	1	1	1
760	3533	3.34	2.44	1.3	0.43	0.43	0.78	4.41	0.07	0.14	0.95	0.94	0.23	9.93	0.17	0.17	0	23	16	10795	0	5530	0	0	1	0
761	3544	5.17	1.85	1.19	1.24	1.03	9.35	1	0.02	0	1.7	1.68	1	1.2	0.01	0.01	36	77	146	10715	0	161	0	0	1	0
762	3548	37.75	0	1.03	1.01	0.89	2.03	1.45	0	-0.18	3.6	3.59	-3.03	2.92	0	0	12	0	0	10672	0	4791	0	1	1	1
763	3556	8.85	0	1.11	0.9	0.77	0.74	19.12	0.12	0.73	5.11	5.1	0.05	22.34	0.03	0.03	7	0	0	10581	0	4711	0	0	1	0
764	3557	8.76	0	1.11	1.05	0.6	1.44	41.77	0.06	0.54	3.82	3.82	0.02	55.77	0.02	0.02	37	0	0	10551	0	3832	0	0	1	0
765	3564	1.78	0.62	1.56	1.01	0.99	1.01	1	0.01	0.01	0.01	0.01	0.21	4.39	0.52	0.7	210	241	32	10476	0	6810	0	0	0	0
766	3565	5.87	0.79	1.17	1.08	1.06	1.19	2.88	0.03	0.05	2.25	2.24	0.35	6.77	0.03	0.03	2	59	81	10474	0	8121	0	0	1	0
767	3568	10.27	5.04	1.1	0.95	0.46	0.81	1.44	0.03	0.04	1.65	1.58	0.7	2.76	0.03	0.03	90	86	0	10447	0	2599	0	0	1	0
768	3576	0.16	0	7.28	7.9	4.89	6.26	6.99	0.1	0.05	3.66	3.65	0.14	9.48	0.04	0.04	33	0	16	10323	0	4642	0	0	1	0
769	3578	15.48	5.85	1.06	1.41	1.2	1.37	5.03	0.03	0.26	3.51	3.51	0.19	19.92	0.03	0.03	9	37	0	10299	0	4711	0	0	1	0
770	3580	5.14	1.15	1.19	1.42	1	4.13	-2.89	0.01	-0.01	1.35	1.3	0.3	15.89	0.02	0.02	73	101	142	10288	0	2511	1	0	0	1
771	3583	4.39	2.11	1.23	1.02	0.93	1.03	2.21	0.03	0.02	1.51	1.48	0.76	3.26	0.04	0.04	13	73	113	10238	0	2512	0	0	1	0
772	3588	8.11	4	1.12	1.23	0.57	3.6	2.79	0.04	0.18	1.5	1.49	0.37	3.81	0.04	0.04	122	95	84	10211	0	2815	0	0	1	0
773	3589	9.13	0	1.11	1.27	0.76	51.12	18.97	0.08	0.54	1.29	1.13	0.05	19.37	0.05	0.06	113	0	0	10205	0	4673	0	0	0	0
774	3596	73.04	9.44	1.01	1.33	1.33	1.91	2.21	0.01	0.32	0.84	0.8	0.3	8.17	0.04	0.04	0	10	147	10124	0	6201	0	0	0	0
775	3600	2.93	2.29	1.34	2.98	2.98	1.94	1.4	0.02	0	0.31	0.21	0.71	2.03	0.07	0.11	0	125	367	10094	0	4673	0	0	1	1
776	3601	13.27	10.96	1.08	0.9	0.34	0.5	1.29	0.03	0.05	2.43	2.41	0.78	2.04	0.02	0.02	76	12	32	10082	0	4511	0	0	1	0
777	3602	21.32	0	1.05	0.43	0.42	0.35	-17.76	-0.12	-3.63	1.4	1.09	-0.06	-15.35	-0.08	-0.1	2	50	70	10080	0	3810	1	1	1	1
778	3603	2.19	1.08	1.46	1.22	0.74	1.18	-2.18	-0.03	-0.1	0.62	0.56	-0.46	-0.75	-0.02	-0.02	117	69	154	10074	0	2891	1	1	1	1
779	3610	0.74	0.21	2.35	1.78	1.4	1.42	115	0.11	0.12	1.02	0.95	0.01	146.86	0.14	0.15	37	70	55	10019	0	2813	0	0	1	0
780	3611	1.14	1.02	1.88	1.1	1.1	1.02	3.5	0.04	0.05	0.16	0.13	0.28	5.71	0.44	0.53	2	87	22	10018	0	9604	0	0	1	0
781	3615	2.8	1.85	1.36	2.07	1.45	13.98	4.42	0.05	0.1	1.5	1.47	0.21	5.5	0.04	0.04	70	52	142	10004	0	4621	0	0	1	0
782	3616	1.92	0.38	1.52	1.29	0.86	1.26	31.09	0.05	0.09	0.96	0.94	0.03	49.22	0.08	0.08	68	134	121	10000	0	2599	0	0	1	0
783	3620	2.5	0.07	1.4	1.13	0.38	1.38	13.72	0.01	0.01	1.12	1.11	0.06	55.39	0.02	0.02	166	84	58	9970	0	4661	0	0	0	0
784	3624	7.67	0	1.13	1.26	0.43	3.53	1.27	0.02	0	1.51	1.44	0.78	1.49	0.02	0.02	147	0	0	9933	0	4777	0	0	1	0
785	3628	5.88	0	1.17	1.18	0.95	2.99	7.35	0.05	0.15	1.46	1.42	0.13	10.15	0.04	0.04	44	0	0	9917	0	1413	0	0	1	0
786	3630	2.5	1.02	1.4	1.25	1.22	1.38	37.83	0.21	0.49	1.26	1.21	0.03	45.05	0.2	0.2	6	75	115	9887	0	2820	0	0	1	0
787	3632	1.02	0.48	1.98	3.71	2.09	17.82	173.05	0.28	0.39	1.8	1.78	0.01	183.94	0.17	0.17	85	27	70	9847	0	4635	0	0	1	0
788	3635	2.3	0.62	1.43	2.31	2.2	3.98	16.15	0.14	0.33	0.95	0.91	0.06	16.7	0.15	0.15	16	117	144	9802	0	6201	0	0	1	0
789	3642	35.86	0.81	1.03	1.08	1.06	1.7	29.53	0.01	0.02	3.66	3.54	0.03	73.54	0.01	0.01	2	36	13	9737	0	7910	0	0	1	0
790	3648	2.82	0.9	1.36	0.75	0.74	0.79	13.13	0.07	0.16	1.41	1.39	0.07	36.69	0.14	0.14	1	82	30	9708	0	2561	0	0	1	0
791	3649	3.37	0.46	1.3	1.24	1.11	1.25	10.46	0.05	0.14	1.45	1.43	0.1	28.81	0.09	0.1	16	62	113	9702	0	4666	0	0	1	0
792	3652	3.51	0	1.28	1.53	1.12	3.25	1.28	0.03	0.03	1.29	1.25	0.64	1.62	0.02	0.02	67	0	109	9669	0	4661	0	0	1	0
793	3653	1.27	0.06	1.79	2.23	2.06	5.61	110.57	0.19	0.31	1.58	1.57	0.01	125.05	0.14	0.14	16	52	104	9664	0	2229	0	0	1	0
794	3654	48.08	21.03	1.02	1.12	0.98	1.2	1.19	0.02	0.05	0.82	0.81	0.84	1.91	0.04	0.04	37	89	0	9653	0	2820	0	0	1	0
795	3656	2.11	0.38	1.47	1.51	1.06	4.06	139.78	0.27	0.58	1.95	1.91	0.01	145.43	0.14	0.14	50	89	95	9648	0	4531	0	0	1	0
796	3666	20.66	5.4	1.05	0.95	0.73	0.87	1.37	0.03	0.06	1.58	1.57	0.73	1.63	0.02	0.02	37	125	52	9588	0	1520	0	0	1	0
797	3675	1.43	0.79	1.7	2.85	2.43	4.53	35.31	0.17	0.29	3.48	3.47	0.03	39.53	0.05	0.05	13	18	0	9493	0	4649	0	0	1	0
798	3681	0.64	0.12	2.57	2.1	1.72	1.53	22.1	0.08	0.09	0.66	0.63	0.04	29.69	0.17	0.18	50	63	16	9440	0	2110	0	0	1	0
799	3688	2.73	1	1.37	1.08	0.7	1.17	1.49	0.01	-0.01	1.22	1.21	0.67	7.99	0.03	0.03	73	91	125	9383	0	2221	0	0	1	1
800	3692	0.39	0	3.58	3.81	3.26	6.29	1.52	0.02	0.01	1.17	1.12	0.55	4.19	0.04	0.04	39	36	99	9341	0	4646	0	0	1	0
801	3693	9.61	4.61	1.1	0.85	0.67	0.69	7.6	0.07	0.54	1.24	1.16	0.13	14.6	0.11	0.12	39	84	104	9337	0	4669	0	0	1	0
802	3696	2.64	1.07	1.38	0.51	0.2	0.7	4.57	0.06	0.11	0.19	0.16	0.21	6.04	0.38	0.44	280	36	12	9328	0	6820	0	0	1	0
803	3700	22.85	0	1.04	1.04	0.84	2.02	400.75	0.03	0.35	2.74	2.49	0	532.67	0.02	0.02	25	0	0	9292	0	4651	0	0	1	0
804	3701	9.63	0.06	1.1	5.46	1.24	13.21	12.82	0.01	0.05	0.29	0.1	0.07	25.64	0.05	0.14	915	183	174	9267	0	4120	0	0	1	0
805	3706	1.04	0.75	1.96	1.53	0.18	1.07	1.82	0.04	0.03	0.1	0.1	0.55	3.04	0.74	0.74	568	124	38	9237	0	6810	0	0	1	0
806	3712	0.98	0.77	2.02	2.02	1.38	5.82	-4.79	0.02	0.02	1.46	1.45	0.23	-1.3	0	0	72	5	152	9228	0	4673	1	0	0	0
807	3713	2.31	0.62	1.43	1.35	0.67	1.57	-18.82	-0.02	-0.07	1.27	1.26	-0.05	24.85	0.02	0.02	100	86	58	9225	0	1395	1	1	1	1
808	3717	14.51	1.72	1.07	1.15	1.15	2.36	-0.52	0	-0.22	0.95	0.98	-1.93	0.18	0	0	0	244	309	9209	0	4221	1	1	1	1
809	3720	2.14	0.21	1.47	1.82	1.76	23.34	10.92	0.1	0.18	1.42	1.38	0.09	11.71	0.08	0.08	8	115	90	9160	0	2562	0	0	1	0
810	3723	11.32	3.21	1.09	1.01	0.94	1.03	4.98	0.05	0.18	1.1	1.1	0.2	8.11	0.07	0.07	17	88	175	9142	0	2920	0	0	1	0
811	3726	1.56	0.43	1.64	0.48	0.47	0.63	5.8	0.02	0	1.17	0.68	0.17	18.19	0.06	0.1	2	24	70	9106	0	8710	0	0	1	0
812	3734	1.04	0	1.96	2.07	1.93	18.2	57.03	0.12	0.16	1.43	1.33	0.02	60.7	0.09	0.09	16	120	215	9039	0	4532	0	0	1	0
813	3737	4.5	3.24	1.22	5.62	3.23	2.84	0.77	0.01	-0.01	0.18	0.33	1.3	0.83	0.04	0.02	600	52	4	9036	0	6820	0	1	1	1
814	3746	1.48	1.32	1.68	2.27	2.25	1.15	6.13	0.06	0.07	0.77	0.75	0.16	13.65	0.17	0.18	1	12	4	8907	0	9329	0	0	1	0
815	3747	1.67	0.24	1.6	1.69	1.56	30.95	51.54	0.14	0.25	1.6	1.54	0.02	53.59	0.09	0.09	17	102	196	8902	0	4647	0	0	1	0
816	3749	0.7	0	2.43	4.79	3.1	5.51	6.73	0.01	0.01	1.46	1.46	0.15	13.57	0.02	0.02	75	38	125	8895	0	1723	0	0	1	0
817	3752	0.7	0.35	2.42	3.04	1.58	3.09	15.3	0.03	0.04	0.6	0.54	0.06	23.39	0.09	0.1	222	72	76	8878	0	3100	0	0	1	0
818	3753	0.8	0	2.26	0.65	0.63	0.82	-80.83	-0.25	-0.45	0.41	0.39	-0.01	-56.49	-0.42	-0.44	6	40	19	8874	0	5510	1	1	1	1
819	3754	91.61	32.19	1.01	1.6	0.64	8.57	1	0	0.21	0.54	0.56	0.4	3.13	0.01	0.01	388	129	99	8865	0	4120	0	0	0	0
820	3758	3.94	1.39	1.25	0.52	0.36	0.55	1.42	0.01	0.01	0.71	0.5	0.7	4.34	0.06	0.09	51	87	3	8837	0	4771	0	0	1	0
821	3766	0.66	0	2.51	4.1	2.66	7.51	31.84	0.04	0.04	0.72	0.72	0.03	45.74	0.07	0.07	159	88	33	8774	0	4752	0	0	1	0
822	3769	8.67	4.6	1.12	1.34	0.95	3.02	0.5	0.01	-0.12	1.15	1.11	2	2.05	0.04	0.04	84	114	167	8767	0	2434	0	1	1	1
823	3770	5.06	0	1.2	1.26	1.01	2.03	51.86	0.05	0.19	1.19	1.24	0.02	81.53	0.05	0.05	52	0	0	8760	0	2510	0	0	0	0
824	3771	2.25	0.6	1.44	1.69	0.97	1.43	12.1	0.06	0.18	1.23	1.01	0.08	23.25	0.09	0.11	65	57	44	8744	0	113	0	0	1	0
825	3779	7.86	0	1.13	1.29	0.72	9.2	1.62	0.03	0.04	1.63	1.61	0.56	3.39	0.03	0.03	95	0	0	8676	0	4752	0	0	1	0
826	3790	1.71	0.44	1.59	2.17	1.87	23.21	196.27	0.29	0.43	1.87	1.87	0.01	202.37	0.16	0.16	26	84	49	8599	0	1520	0	0	1	0
827	3792	0.33	0	4.05	4.41	3.84	3.41	566.96	0.16	0.15	1.8	1.79	0	731.57	0.11	0.11	20	24	55	8591	0	1061	0	0	1	0
828	3797	3.59	0	1.28	1.72	0.57	2.33	17.47	0.07	0.21	1.91	1.9	0.06	29.47	0.07	0.07	97	0	0	8538	0	4778	0	0	1	0
829	3798	7.55	3.95	1.13	1.22	1.19	1.91	1.58	0.03	0.02	0.79	0.74	0.63	3.42	0.09	0.09	11	116	304	8534	0	4321	0	0	1	0
830	3803	3.06	0.24	1.33	1.35	0.48	1.92	40.04	0.03	0.08	1.05	1.01	0.02	60.94	0.04	0.05	175	100	23	8512	0	2829	0	0	1	0
831	3807	0.72	0	2.4	3.35	2.66	5.18	24.76	0.12	0.14	0.99	0.96	0.04	29.47	0.14	0.15	65	68	67	8481	0	2932	0	0	1	0
832	3813	2.02	1.67	1.5	1.68	1.15	1.83	2.91	0.04	0.05	0.94	1	0.34	4.22	0.06	0.06	82	33	116	8447	0	1051	0	0	1	0
833	3817	0.63	0.13	2.6	2.87	2.56	2.32	7.13	0.01	0.01	0.95	0.92	0.13	27.99	0.03	0.03	28	74	170	8437	0	2751	0	0	1	0
834	3821	1.72	0.76	1.58	2.55	1.22	23.8	3.97	0.16	0.23	1.26	1.26	0.24	4.22	0.13	0.13	146	73	72	8417	0	4634	0	0	1	0
835	3831	7.48	0	1.13	1.07	0.89	1.65	6.92	0.05	0.24	2.07	2.07	0.14	9.4	0.03	0.03	27	99	112	8386	0	4636	0	0	1	0
836	3838	2.66	0	1.38	1.21	1.14	1.6	9.46	0.07	0.15	2.68	2.63	0.11	20.5	0.05	0.06	6	0	78	8298	0	4638	0	0	1	0
837	3840	7.88	2.11	1.13	1.13	1.13	3.19	81.13	0.13	0.85	1.96	1.9	0.01	86.33	0.07	0.07	0	95	114	8280	0	4941	0	0	1	0
838	3845	2.76	0.4	1.36	1.35	1.13	4.56	13.92	0.06	0.12	1.39	1.31	0.09	14.92	0.06	0.06	40	148	188	8234	0	4644	0	0	1	0
839	3851	1.21	0	1.83	1.56	1.3	2.07	270.65	0.08	0.12	1.67	1.72	0	374.46	0.06	0.06	27	85	0	8172	0	1520	0	0	0	0
840	3856	8.04	0	1.12	0.53	0.53	0.28	58.16	0.04	0.3	0.25	0.1	0.02	98.07	0.31	0.76	0	230	153	8135	0	7210	0	0	1	0
841	3857	4.44	0.45	1.23	1.25	1.25	2.34	5.99	0.02	0.1	1.09	1.09	0.17	7.83	0.03	0.03	0	94	246	8119	0	8810	0	0	1	0
842	3858	6.61	0	1.15	0.45	0.29	0.41	11.77	0.08	0.38	3.39	3.33	0.08	22.56	0.04	0.04	13	0	0	8112	0	4711	0	0	1	0
843	3865	3.95	2.21	1.25	1.44	0.96	2.17	2.93	0.02	0.03	1.01	1.01	0.34	4.05	0.03	0.03	95	91	169	8075	0	2829	0	0	1	0
844	3869	1.81	0.37	1.55	2.31	1.22	13.14	7.48	0.06	0.08	3.7	3.65	0.13	9.93	0.02	0.02	44	16	31	8057	0	3212	0	0	1	0
845	3871	7.44	1.45	1.13	0.99	0.99	0.96	24.73	0.11	0.77	1.8	1.72	0.04	30.52	0.07	0.08	0	102	107	8046	0	6209	0	0	1	0
846	3872	7.36	4.61	1.14	1.01	0.37	1	0.39	0.01	-0.16	0.64	0.6	2.57	2.41	0.11	0.11	55	36	0	8032	0	4771	0	1	1	1
847	3878	12.69	1.36	1.08	1.06	0.51	1.72	1.66	0.03	0.02	4.2	4.14	0.6	2.23	0.01	0.01	42	58	2	7987	0	4711	0	0	1	0
848	3882	16.62	5.77	1.06	1.08	0.5	12.61	0.26	0.01	-0.37	0.92	0.9	3.85	0.47	0.01	0.01	212	120	156	7959	0	4532	0	1	1	1
849	3885	2.68	1.71	1.37	1.45	0.6	2.03	1.33	0.03	0.01	0.52	0.51	0.75	2.58	0.12	0.13	317	102	186	7931	0	1102	0	0	1	0
850	3886	5.44	0.01	1.18	4.09	1.98	10.48	48.04	0.03	0.11	0.52	0.44	0.02	68.8	0.07	0.08	337	134	72	7924	0	4299	0	0	0	0
851	3890	2.1	1.01	1.48	1.51	1.31	2.24	88.66	0.29	0.66	1.62	1.6	0.01	94.36	0.19	0.2	23	51	35	7869	0	2790	0	0	1	0
852	3891	11.61	2.49	1.09	1.18	1.18	5.61	2.29	0.03	0.09	1.5	1.47	0.44	2.8	0.03	0.03	0	128	158	7869	0	5229	0	0	1	0
853	3901	4.4	1.7	1.23	1.42	1.33	5.91	4.19	0.02	0.05	1.59	1.59	0.26	4.93	0.02	0.02	15	101	172	7837	0	4669	0	0	1	0
854	3902	4.54	1.32	1.22	2.64	2.6	1.65	8.55	0.05	0.25	0.84	0.67	0.12	30.4	0.21	0.27	3	43	39	7834	0	7740	0	0	1	0
855	3903	1.72	0.28	1.58	2.28	2.17	4.19	56.73	0.14	0.33	1.06	1.14	0.02	65.05	0.15	0.14	15	91	89	7832	0	2529	0	0	1	0
856	3906	1.67	0	1.6	1.94	1.94	1.27	14.96	0.01	0.01	0.48	0.46	0.07	214.43	0.22	0.23	0	53	118	7811	0	3800	0	0	1	0
857	3907	2.17	0	1.46	2.46	1.53	24.47	20.72	0.16	0.34	1.43	1.42	0.05	23.05	0.12	0.12	94	0	0	7794	0	1390	0	0	1	0
858	3909	3.83	1.57	1.26	1.02	0.82	1.04	21.21	0.08	0.24	1.46	1.42	0.04	41.87	0.09	0.09	33	84	104	7789	0	1629	0	0	0	0
859	3910	3.75	0.17	1.27	1.32	1.2	1.48	22.03	0.01	0.01	1.93	1.38	0.04	77.88	0.02	0.02	12	65	25	7783	0	8710	0	0	1	0
860	3913	2.09	0	1.48	1.48	0.91	4.36	67.7	0.01	0.03	1.01	0.95	0.01	132.47	0.03	0.03	127	70	122	7770	0	2840	0	0	1	0
861	3918	4.04	1.67	1.25	1.3	0.96	4.96	0.99	0.04	0.05	0.87	0.87	0.49	1.61	0.03	0.03	104	122	169	7752	0	1039	0	0	0	0
862	3925	3.05	1.11	1.33	1.18	0.82	1.59	4.32	0.03	0.05	1.19	1.17	0.23	11.14	0.07	0.07	75	113	123	7696	0	3109	0	0	1	0
863	3927	1.22	0	1.82	1.65	1.51	2.57	5.53	0.02	0.03	1.37	1.36	0.18	15.96	0.05	0.05	18	122	147	7689	0	2220	0	0	1	0
864	3933	5	1.24	1.2	1.23	1.22	163.43	12.74	0.08	0.27	4.47	4.47	0.08	12.91	0.02	0.02	1	24	36	7664	0	5510	0	0	1	0
865	3935	16.5	5.87	1.06	1.22	0.35	2.56	1.88	0.04	0.2	3.26	2.9	0.53	2.54	0.02	0.02	71	27	20	7643	0	4520	0	0	1	0
866	3939	3.99	0	1.25	1.3	1.04	14.02	-12.81	-0.02	-0.13	3.48	3.48	-0.08	-11.21	-0.01	-0.01	20	75	6	7634	0	4649	1	1	1	1
867	3950	18.52	7.36	1.05	0.79	0.7	0.66	2.5	0.04	0.21	1.19	1.19	0.4	4.3	0.06	0.06	20	95	133	7591	0	4520	0	0	1	0
868	3954	0.67	0.17	2.48	1.2	1.19	1.11	-7.48	-0.02	-0.02	0.26	0.23	-0.15	2.54	0.03	0.03	6	135	45	7567	0	5914	1	1	1	1
869	3959	18.89	0	1.05	1.04	0.9	3.59	216.81	0.03	0.42	1.46	1.36	0	249.51	0.03	0.03	33	0	189	7548	0	4642	0	0	1	0
870	3963	12.05	1.31	1.08	1.19	0.62	8.69	29.04	0.03	0.28	1.48	1.32	0.03	76.64	0.05	0.06	116	80	109	7534	0	4673	0	0	1	0
871	3964	3.38	1.39	1.3	1.78	1.32	1.49	8.28	0.02	0.06	0.52	0.49	0.12	14.14	0.07	0.08	95	90	173	7533	0	1320	0	0	1	0
872	3969	4.02	0.64	1.25	1.29	1.14	1.65	9.77	0.14	0.48	1.63	1.5	0.1	11.42	0.1	0.11	20	21	64	7513	0	2790	0	0	1	0
873	3970	36.27	7.27	1.03	1.02	0.68	6.39	4.77	0.01	0.26	1.14	1.14	0.21	5.8	0.01	0.01	106	249	177	7506	0	4634	0	0	1	0
874	3974	2.66	0	1.38	1.46	1.46	2.66	374.86	0.22	0.55	2.76	2.7	0	454.12	0.1	0.1	0	49	78	7497	0	5229	0	0	1	0
875	3987	0.43	0.22	3.34	4.54	4.51	11.86	66.21	0.16	0.17	0.94	0.93	0.02	74.89	0.19	0.2	2	31	292	7440	0	3811	0	0	1	0
876	3988	5.11	0	1.2	1.23	1.21	1.83	32.36	0.09	0.37	1.48	1.46	0.03	56.24	0.11	0.11	4	0	0	7433	0	6201	0	0	1	0
877	3989	7.34	0	1.14	1.7	1.7	21.52	2.99	0.04	0.1	3.77	3.76	0.39	3.67	0.01	0.01	0	38	73	7420	0	5229	0	0	1	0
878	3992	3.14	0.01	1.32	1.61	1.61	5.76	135.74	0.16	0.42	2.25	2.2	0.01	153.18	0.08	0.08	0	35	117	7411	0	6202	0	0	1	0
879	3995	5.17	2.25	1.19	0.94	0.9	0.9	4.24	0.07	0.24	1.21	1.15	0.23	6.24	0.08	0.09	8	93	127	7399	0	3832	0	0	1	0
880	4001	1.85	0.76	1.54	1.15	1.15	1.22	2.98	0.02	0.02	1.05	1.03	0.34	3.23	0.02	0.02	0	100	189	7381	0	7311	0	0	1	0
881	4006	5.7	0.64	1.18	1.19	0.53	2.08	33.77	0.17	0.77	3.63	3.63	0.03	43.45	0.06	0.06	49	52	1	7350	0	4759	0	0	1	0
882	4009	5.31	1.19	1.19	0.77	0.7	0.46	8.3	0.12	0.27	2.6	2.58	0.12	9.74	0.06	0.06	8	66	62	7340	0	1091	0	0	1	0
883	4012	51.28	0	1.02	1.1	1.04	3.13	7.02	0.03	0.49	1.36	1.35	0.14	8.32	0.03	0.03	15	0	184	7327	0	4675	0	0	1	0
884	4017	0.55	0.12	2.83	2.73	1.74	2.06	108.76	0.2	0.19	0.9	0.77	0.01	130.36	0.26	0.3	92	49	63	7296	0	4299	0	0	1	0
885	4023	43.62	15.55	1.02	1.23	1.05	5.06	3.92	0.01	0.29	2.12	2.12	0.26	6.99	0.01	0.01	24	79	137	7282	0	4632	0	0	1	0
886	4025	4.1	2.19	1.24	1.87	1.8	1.52	5.76	0.08	0.2	0.82	0.82	0.18	8.53	0.15	0.15	9	91	97	7276	0	1071	0	0	1	0
887	4033	5.79	2.65	1.17	1.16	1.1	1.81	2.82	0.04	0.11	1.33	1.28	0.35	4.18	0.05	0.05	12	116	107	7245	0	4642	0	0	1	0
888	4034	7.35	0.51	1.14	0.8	0.8	0.58	6.18	0.02	0.11	1.11	1.06	0.15	14.6	0.04	0.04	0	221	169	7239	0	3811	0	0	1	0
889	4040	2.3	0.61	1.43	2.42	2.28	29.52	2.97	0.06	0.08	1.29	1.29	0.34	3.37	0.05	0.05	16	27	232	7213	0	4322	0	0	1	0
890	4041	-31.25	-3.09	0.97	8.86	8.49	4.25	-15.65	0.01	-0.1	0.45	0.4	0.09	3.14	0	0.01	26	22	468	7213	0	4120	1	0	0	0
891	4042	5.73	0	1.17	2.71	2.7	18.37	19.45	0.11	0.38	1.4	1.4	0.05	20.69	0.08	0.08	1	68	205	7211	0	3312	0	0	1	0
892	4043	2.42	0.99	1.41	1.63	1.26	3.67	1.03	0.02	0	1.72	1.66	0.81	4.45	0.04	0.04	42	68	104	7205	0	4639	0	0	1	0
893	4044	2.39	1.71	1.42	0.88	0.86	0.96	8.6	0.08	0.21	0.38	0.29	0.12	18.31	0.42	0.56	4	107	77	7176	0	3511	0	0	1	0
894	4048	6.24	1.57	1.16	1.2	1.02	2.36	3.26	0.05	0.21	1.46	1.44	0.23	3.99	0.03	0.03	32	122	175	7166	0	4674	0	0	0	0
895	4052	25.44	0	1.04	0.99	0.99	0.76	511.48	0.03	0.4	5.53	5.51	0	593.31	0.01	0.01	0	60	52	7152	0	4649	0	0	1	0
896	4056	5.77	2.14	1.17	1.42	1.13	2.3	7.75	0.16	0.6	1.77	1.74	0.13	9.9	0.11	0.11	34	61	67	7133	0	2562	0	0	1	0
897	4057	3.62	0	1.28	1.5	1.01	5.79	3.93	0.03	0.07	1.32	1.29	0.25	5.38	0.03	0.03	85	0	0	7132	0	4674	0	0	1	0
898	4059	0.86	0.03	2.16	2.55	2.35	6.29	22.48	0.04	0.04	3.02	2.99	0.02	53.86	0.02	0.02	9	32	69	7122	0	4632	0	0	0	0
899	4067	13.6	0	1.07	1.07	0.72	7.9	13.32	0.07	0.66	1.5	1.39	0.07	13.75	0.05	0.05	79	0	0	7089	0	2790	0	0	1	0
900	4069	3.57	1.95	1.28	1.41	1.3	1.48	3.22	0.05	0.12	1.82	1.81	0.31	5.15	0.05	0.05	9	65	107	7081	0	4623	0	0	1	0
901	4070	8.26	1.93	1.12	0.3	0.3	0.44	9.64	0.05	-0.83	1.4	1.4	0.1	29.01	0.11	0.11	0	48	14	7077	0	5510	0	0	1	1
902	4071	2.95	0	1.34	1.44	0.77	4.89	13.78	0.05	0.12	1.58	1.29	0.07	20.32	0.04	0.05	99	0	33	7070	0	2511	0	0	1	0
903	4072	14.43	8.64	1.07	0.93	0.8	0.84	-14.04	-0.41	-5.4	0.86	0.88	-0.07	-12.62	-0.43	-0.42	41	93	188	7063	0	4642	1	1	1	1
904	4075	4.6	1.25	1.22	1.85	1.03	4.38	10.64	0.07	0.29	1.69	1.58	0.09	16.77	0.06	0.07	85	72	94	7054	0	2829	0	0	1	0
905	4078	0.9	0.4	2.11	1.18	1.06	1.12	1.58	0.02	0.01	0.77	0.74	0.62	2.07	0.03	0.03	21	90	169	7050	0	4638	0	0	1	0
906	4088	0.68	0	2.48	2.08	2.07	1.8	160.88	0.26	0.31	0.92	0.89	0	209.18	0.29	0.3	1	22	16	7006	0	7739	0	0	0	0
907	4089	7.29	2.22	1.14	1.04	0.63	1.2	1.41	0.03	0.02	1.32	1.31	0.7	1.81	0.03	0.03	92	122	134	7006	0	2399	0	0	1	0
908	4091	3.86	2.26	1.26	1.36	0.71	4.97	0.21	0	-0.03	0.98	0.97	2.51	3.28	0.03	0.03	168	83	165	7003	0	2820	0	1	1	1
909	4093	1.09	0.35	1.92	2.74	2.01	2.51	17.26	0.07	0.12	1.59	1.6	0.06	25.35	0.07	0.07	43	34	84	6987	0	1610	0	0	1	0
910	4095	2.99	1.46	1.33	1.16	1.16	1.22	6.53	0.08	0.25	1.22	1.15	0.15	9.26	0.09	0.1	0	82	101	6980	0	5229	0	0	1	0
911	4097	12.81	3.54	1.08	1.06	0.85	1.37	2.49	0.03	0.18	4	3.74	0.4	3.47	0.01	0.01	16	39	14	6972	0	4711	0	0	1	0
912	4099	4.2	2.7	1.24	1.95	1.18	7.37	11.53	0.08	0.24	1.34	1.36	0.09	13.49	0.07	0.07	101	43	122	6969	0	1512	0	0	1	0
913	4100	4	0.45	1.25	2.1	2.1	11.91	5.68	0.04	0.12	1.65	1.61	0.18	6.71	0.03	0.03	0	14	156	6967	0	9329	0	0	1	0
914	4101	0.42	0	3.41	4.68	3.88	3.35	255.27	0.07	0.08	0.56	0.55	0	427.66	0.21	0.21	84	0	122	6961	0	2593	0	0	0	0
915	4105	16.89	2.27	1.06	1.2	0.9	2.85	4.51	0.03	0.23	2.65	2.62	0.21	13.31	0.03	0.03	32	59	74	6954	0	4634	0	0	1	0
916	4109	6.97	3.18	1.14	1.67	0.28	3.33	1.58	0.03	0.04	0.95	0.94	0.63	2.35	0.05	0.05	274	101	50	6940	0	4752	0	0	1	0
917	4110	14.87	7.46	1.07	0.75	0.33	0.62	2.12	0.06	0.38	1.19	1.06	0.41	3.47	0.08	0.08	91	111	55	6937	0	2370	0	0	1	0
918	4113	2.6	0.73	1.38	1.52	1.16	1.56	3.05	0.02	0	1.09	1.04	0.33	6.12	0.04	0.04	50	65	112	6921	0	2219	0	0	1	0
919	4115	11.82	5.32	1.08	1.09	0.77	1.62	2.24	0.04	0.15	1.3	1.28	0.45	2.91	0.04	0.04	73	127	147	6920	0	4661	0	0	1	0
920	4117	5.81	3.72	1.17	0.25	0.22	0.77	0.2	0.01	-0.08	0.47	0.41	2.73	5.18	0.16	0.19	7	26	15	6915	0	4939	0	1	1	1
921	4118	5.75	0.61	1.17	1.26	1.25	5.61	5.06	0.01	0.01	0.72	0.72	0.2	5.3	0.01	0.01	3	231	368	6914	0	8810	0	0	1	0
922	4127	-3.27	-0.65	0.69	0.52	0.34	-0.09	-62.55	-0.31	-0.72	0.4	0.38	-0.01	-13.57	-0.07	-0.07	169	654	301	6888	0	1102	1	1	1	1
923	4132	0.55	0.23	2.8	2.09	1.74	1.36	4.56	0.01	0.01	0.56	0.55	0.22	17.16	0.08	0.08	45	67	125	6865	0	1396	0	0	1	0
924	4133	39.23	19.03	1.03	1.07	0.9	3.8	1.36	0.02	0.01	1.33	1.33	0.68	1.75	0.02	0.02	43	108	192	6851	0	4643	0	0	1	0
925	4134	2.69	1.93	1.37	1.06	0.79	1.04	1.95	0.03	0.04	0.73	0.71	0.47	6.77	0.12	0.12	53	60	141	6840	0	2562	0	0	1	0
926	4136	4.59	1.65	1.22	0.45	0.45	0.73	1.85	0.03	0.06	0.11	0.11	0.53	3.57	0.45	0.46	0	92	34	6817	0	6820	0	0	1	0
927	4137	13.24	3.29	1.08	0.38	0.37	0.52	0.05	0.01	-0.04	0.74	0.66	1.4	3.53	0.04	0.05	4	177	95	6813	0	5210	0	1	1	1
928	4138	3.75	0	1.27	0.85	0.77	0.71	400.59	0.11	0.37	4.65	4.64	0	683.92	0.04	0.04	5	48	1	6798	0	4711	0	0	1	0
929	4145	4.43	0	1.23	1.26	0.5	2.24	1.35	0.04	0.01	0.94	0.92	0.71	1.7	0.05	0.05	202	0	0	6766	0	4649	0	0	1	0
930	4147	5.14	1.22	1.19	1.17	1.04	2.3	28.76	0.14	0.51	2.11	2.09	0.03	43.27	0.1	0.1	17	62	133	6756	0	3109	0	0	1	0
931	4149	7.76	2.37	1.13	0.83	0.34	0.72	2.74	0.05	0.17	1.79	1.78	0.38	4.93	0.06	0.06	71	60	14	6755	0	4771	0	0	1	0
932	4155	22.84	0	1.04	0.91	0.76	0.57	1.69	0.02	0.02	1.45	1.44	0.6	5.2	0.05	0.05	33	0	158	6733	0	4675	0	0	1	0
933	4162	10.12	3.23	1.1	0.39	0.39	0.36	4.48	0.06	0.44	0.44	0.38	0.22	14.04	0.42	0.49	0	160	192	6708	0	5913	0	0	1	0
934	4164	27.41	0.01	1.04	0.92	0.92	0.97	2.22	0.06	0.75	0.61	0.6	0.45	3.67	0.16	0.16	0	67	77	6703	0	5224	0	0	1	0
935	4167	1.61	0.74	1.62	2.73	2.73	2.09	43.01	0.15	0.38	1.49	1.41	0.02	72.14	0.17	0.18	0	38	92	6687	0	4941	0	0	1	0
936	4173	4.23	1.03	1.24	1.15	0.96	2.52	2.72	0.02	0.04	1.99	1.91	0.37	3.02	0.01	0.01	28	107	133	6657	0	4646	0	0	1	0
937	4186	4.93	0.3	1.2	1.34	1.29	3.42	5.5	0.02	0.02	2.38	2.29	0.19	12.1	0.02	0.02	5	45	49	6611	0	4647	0	0	1	0
938	4187	7.52	4.15	1.13	0.33	0.23	0.67	-0.64	-0.01	-0.2	0.13	0.11	-1.82	2.54	0.29	0.34	121	18	51	6610	0	5510	1	1	1	1
939	4193	8.88	0	1.11	1.12	1.08	17.02	-14.99	-0.06	-0.66	5.24	5.19	-0.07	17.35	0.01	0.01	3	0	0	6572	0	4631	1	1	1	1
940	4194	12.33	5.31	1.08	1.16	0.83	1.63	3.49	0.06	0.25	1.02	1	0.28	4.66	0.08	0.08	84	106	146	6569	0	2829	0	0	1	0
941	4196	3.01	0.55	1.33	0.66	0.54	0.76	-12.72	-0.02	-0.1	1.02	0.96	-0.21	-1.77	-0.01	-0.01	20	72	45	6553	0	3811	1	1	0	1
942	4208	1.65	0	1.61	1.15	0.75	1.3	5.49	0.07	0.09	0.96	0.95	0.18	6.54	0.09	0.09	93	0	122	6489	0	4646	0	0	1	0
943	4209	2.25	0.81	1.44	1.16	1.16	1.5	42.94	0.39	0.86	1.59	1.59	0.02	46.04	0.26	0.26	0	73	106	6488	0	5911	0	0	1	0
944	4211	0.94	0.1	2.06	2.15	1.24	163.15	40.41	0	0	1.24	1.23	0.02	106.01	0	0	124	115	154	6487	0	4651	0	0	0	0
945	4217	2.97	0.65	1.34	1.36	1.09	1.9	11.85	0.08	0.12	1.54	1.54	0.11	19.55	0.1	0.1	37	70	143	6461	0	2211	0	0	1	0
946	4230	2.12	0.31	1.47	0.54	0.4	0.57	163.01	0.03	0.09	0.59	0.57	0.01	417.49	0.13	0.13	51	165	88	6417	0	1811	0	0	1	0
947	4231	6.32	1.3	1.16	1.56	1.46	3.09	14.4	0.09	0.43	1.21	1.2	0.07	18.59	0.1	0.1	16	84	190	6411	0	4322	0	0	1	0
948	4232	3.19	0	1.31	1.6	1.56	3.54	2.31	0.02	0.03	1.27	1.26	0.39	4.17	0.02	0.02	6	0	174	6403	0	6201	0	0	1	0
949	4233	4.5	0.9	1.22	1.66	1.65	2.78	13.59	0.13	0.44	1.67	1.67	0.07	17.38	0.1	0.1	2	56	136	6396	0	3700	0	0	1	0
950	4240	3.49	0.04	1.29	1.59	1.58	1.96	76.75	0.09	0.38	1.57	1.53	0.01	100.19	0.07	0.08	1	53	121	6362	0	4941	0	0	1	0
951	4242	22.16	1.36	1.05	1.09	0.79	2.43	3.79	0.03	0.2	2.56	2.55	0.25	8.43	0.02	0.02	37	108	41	6348	0	4676	0	0	1	0
952	4251	0.22	0	5.55	8.07	7.41	77.28	57.31	0.05	0.04	1.23	1.15	0.02	62.87	0.04	0.04	24	26	113	6284	0	4636	0	0	1	0
953	4252	0.39	0	3.56	3.85	3.6	4.86	94.71	0.11	0.1	0.85	0.82	0.01	105.25	0.14	0.14	24	68	49	6282	0	2840	0	0	0	0
954	4254	2.02	0.19	1.5	1.13	0.89	1.11	2.66	0.04	0.05	1.53	1.54	0.37	4.37	0.05	0.05	25	90	58	6276	0	2732	0	0	1	0
955	4260	3.86	0.23	1.26	1.22	0.27	2.2	-1.87	0	-0.04	1.6	1.58	-0.53	14.03	0.02	0.02	155	108	8	6253	0	4764	1	1	1	1
956	4262	0.83	0	2.2	2.15	1.56	4.52	184.33	0.2	0.28	1.3	1.27	0.01	216.85	0.18	0.19	66	60	89	6238	0	2790	0	0	1	0
957	4263	1	0.69	2	0.71	0.33	0.78	13.11	0.04	0.07	1.96	1.96	0.08	30.2	0.05	0.05	34	11	0	6235	0	4730	0	0	1	0
958	4264	6.3	0	1.16	1.98	1.52	2.88	1.22	0.03	0	1.21	1.26	0.92	2.14	0.05	0.04	56	0	114	6227	0	3100	0	0	1	0
959	4266	0.58	0	2.71	6.29	6.16	5.34	416.47	0.09	0.1	0.33	0.33	0	508.82	0.29	0.29	19	0	0	6218	0	1107	0	0	0	0
960	4267	16.93	0	1.06	0.92	0.62	0.83	1.43	0.04	0.04	1.3	1.29	0.7	1.81	0.03	0.03	58	0	0	6216	0	4632	0	0	1	0
961	4272	14.24	5.05	1.07	1.1	0.88	1.61	2.52	0.02	0.11	1.08	1.24	0.39	4.96	0.04	0.04	60	190	230	6186	0	4673	0	0	1	0
962	4281	0.46	0	3.16	2.99	2.76	9.93	61.63	0.17	0.17	1.25	1.25	0.02	64.9	0.14	0.14	21	66	42	6150	0	4642	0	0	1	0
963	4286	1.14	0	1.88	2.04	2.04	38.14	333.94	0.14	0.25	1.57	1.57	0	348.65	0.1	0.1	0	21	28	6136	0	6200	0	0	1	0
964	4289	3.17	0	1.32	1.03	0.88	1.1	67.06	0.09	0.25	1.62	1.64	0.01	107.82	0.09	0.09	25	60	128	6131	0	4211	0	0	1	0
965	4291	1.7	0.1	1.59	0.71	0.46	0.73	-12.5	-0.04	-0.13	0.84	0.82	-0.08	2.19	0.01	0.01	59	75	86	6129	0	2361	1	1	1	1
966	4292	10.51	3.67	1.1	1.1	0.97	166.06	3.5	0.04	0.17	2.59	2.59	0.32	3.81	0.02	0.02	17	15	86	6126	0	4642	0	0	1	0
967	4294	2.51	1.96	1.4	1.27	0.87	1.66	2.49	0.05	0.06	0.63	0.58	0.45	3.29	0.11	0.12	136	61	165	6124	0	2894	0	0	1	0
968	4295	10.02	2.32	1.1	0.86	0.84	0.9	3.19	0.05	0.26	0.65	0.65	0.31	4.71	0.12	0.12	5	197	38	6118	0	3821	0	0	1	0
969	4299	2.27	0.91	1.44	1.05	0.72	1.04	-12.38	-0.12	-0.41	1.13	1.17	-0.08	-11.49	-0.1	-0.1	48	89	64	6111	0	4399	1	1	1	1
970	4300	2.7	0	1.37	3.12	2.95	11.08	122.12	0.1	0.26	0.81	0.77	0.01	158.05	0.16	0.17	23	0	129	6108	0	2562	0	0	0	0
971	4307	0.83	0.35	2.2	0.91	0.82	0.96	67.41	0.15	0.19	1.49	1.46	0.01	90.46	0.13	0.14	8	57	48	6071	0	1013	0	0	1	0
972	4312	3.34	0.32	1.3	1.36	1.32	1.81	63.65	0.22	0.65	5.12	5.07	0.02	77.52	0.05	0.05	2	26	29	6055	0	4623	0	0	1	0
973	4321	2.8	2.02	1.36	1.38	0.97	1.48	6.71	0.06	0.18	1.06	1.01	0.15	12.13	0.1	0.11	65	42	84	6025	0	3832	0	0	1	0
974	4330	18.67	5.51	1.05	1.07	0.98	1.39	7.72	0.07	0.79	1.7	1.63	0.13	11.53	0.06	0.07	14	86	73	5988	0	4321	0	0	1	0
975	4331	11.02	0.28	1.09	1.21	0.75	19.32	-3.16	-0.02	-0.37	1.4	1.4	-0.34	-2.24	-0.01	-0.01	97	26	137	5988	0	4649	1	1	1	1
976	4332	0.76	0.05	2.31	2.8	0.52	22.65	9.77	0.17	0.19	3.38	3.37	0.1	10.72	0.05	0.05	86	17	0	5984	0	4777	0	0	1	0
977	4333	7.31	4.95	1.14	0.91	0.74	0.84	1.55	0.02	0.02	0.74	0.73	0.64	4.87	0.09	0.09	58	78	215	5980	0	2041	0	0	1	0
978	4339	0.46	0	3.16	3.02	2.98	5.62	480.2	0.39	0.41	1.3	1.29	0	502.49	0.31	0.32	3	76	110	5943	0	2599	0	0	1	0
979	4349	9.64	0.61	1.1	1.17	1.17	6.55	14.02	0.05	0.34	2.85	1.31	0.06	15.8	0.02	0.03	0	44	65	5927	0	5229	0	0	0	0
980	4351	1.27	0.88	1.78	3.42	2.94	36.63	10.92	0.1	0.13	2.57	2.55	0.09	11.27	0.04	0.04	20	15	35	5923	0	4641	0	0	1	0
981	4352	6.82	0.5	1.15	1.14	0.45	7.94	12.99	0.02	0.03	2.63	2.63	0.09	16.14	0.01	0.01	83	105	29	5923	0	4777	0	0	1	0
982	4359	0.31	0	4.18	5.99	3.34	2.34	81.1	0.22	0.2	2.58	2.5	0.01	89.62	0.1	0.1	39	0	0	5909	0	4646	0	0	1	0
983	4361	27.8	14.9	1.04	1.01	0.76	1.25	0.98	0.04	-0.1	1.5	1.47	0.97	1.1	0.03	0.03	57	92	98	5905	0	4638	0	0	1	1
984	4362	1.23	0.17	1.81	2.19	2.19	7.65	98	0.11	0.19	1.83	1.8	0.01	110.98	0.07	0.07	0	71	128	5902	0	4941	0	0	1	0
985	4365	1.98	0.1	1.5	2.09	1.59	7.54	12.69	0.02	0.03	1.31	1.35	0.08	42.98	0.05	0.05	62	102	135	5895	0	1720	0	0	1	0
986	4367	1.1	0.45	1.91	1.66	0.84	1.81	-2.84	-0.02	-0.06	0.91	0.9	-0.34	24.42	0.18	0.19	132	76	54	5888	0	4791	1	1	1	1
987	4369	0.29	0.02	4.4	3.82	3.76	1.88	285.01	0.16	0.2	0.92	0.78	0	406.57	0.25	0.3	4	24	0	5887	0	4941	0	0	0	0
988	4370	16.75	2.98	1.06	0.99	0.66	0.91	3.93	0.05	0.41	1.65	1.53	0.25	6.26	0.04	0.05	64	76	0	5876	0	4673	0	0	1	0
989	4374	17.91	4.48	1.06	1.01	0.99	1.04	5.97	0.03	0.22	1.7	1.65	0.17	8.94	0.03	0.03	4	87	120	5863	0	2562	0	0	1	0
990	4375	5.65	1.94	1.18	2.11	0.34	3.72	3.04	0.04	0.12	0.46	0.29	0.33	6.61	0.17	0.27	562	42	64	5860	0	2620	0	0	1	0
991	4376	8.76	4.93	1.11	1.5	1.35	1.79	7.65	0.05	0.3	2.29	2.21	0.13	14.65	0.04	0.05	11	49	3	5854	0	4711	0	0	1	0
992	4386	0.47	0.16	3.11	0.72	0.53	0.9	0.33	0.04	0.05	0.28	0.26	0.09	11.28	0.14	0.16	68	95	41	5813	0	5811	0	0	0	0
993	4388	6.87	2.16	1.15	0.91	0.88	0.66	1.84	0.03	0.1	2.51	2.51	0.54	2.53	0.01	0.01	3	74	60	5811	0	4631	0	0	1	0
994	4399	1.4	0.19	1.72	1.68	1.16	17.31	318.52	0.12	0.2	2.86	2.85	0	332.2	0.04	0.04	39	18	34	5792	0	4519	0	0	1	0
995	4401	0.51	0.05	2.94	2.48	1.58	2.61	208.52	0.01	0.01	1.12	1.04	0	589.98	0.03	0.03	86	77	75	5787	0	2220	0	0	0	0
996	4409	16.56	5.5	1.06	1.06	1.05	1.27	5.41	0.08	0.74	1.3	1.29	0.17	6.4	0.07	0.07	2	111	0	5762	0	3317	0	0	1	0
997	4414	11.54	0	1.09	0.76	0.63	0.27	184.01	0.02	0.13	7.24	7.14	0.01	721.8	0.01	0.01	6	43	14	5738	0	2573	0	0	1	0
998	4415	3.11	1.29	1.32	1.91	1.91	4.44	5.65	0.08	0.19	0.9	0.84	0.18	8.79	0.14	0.15	0	28	287	5737	0	7311	0	0	1	0
999	4416	2.32	0.2	1.43	1.99	1.41	23.51	4.01	0.02	0.02	1.94	1.93	0.25	4.91	0.02	0.02	53	87	57	5733	0	4643	0	0	1	0
1000	4418	4.04	0	1.25	2.03	2.03	227.71	11.13	0.09	0.32	1.85	1.85	0.09	11.85	0.05	0.05	0	0	130	5731	0	8299	0	0	1	0
1001	4419	7.51	1.34	1.13	1.23	1.23	1.94	7.05	0.11	0.38	2.37	2.35	0.14	9.19	0.06	0.06	0	26	102	5728	0	3010	0	0	1	0
1002	4427	25.98	11.57	1.04	0.99	0.91	0.9	2.44	0.03	0.3	1.33	1.35	0.4	5.08	0.04	0.04	19	116	207	5695	0	2562	0	0	1	0
1003	4433	24.62	7.02	1.04	0.94	0.94	0.75	1.99	0.04	0.24	1.96	1.96	0.5	2.37	0.02	0.02	0	91	122	5666	0	5229	0	0	1	0
1004	4436	4.49	0	1.22	1.32	0.82	67.36	40.97	0.07	0.25	1.29	1.29	0.02	42.26	0.06	0.06	107	11	147	6333	0	6629	0	0	1	0
1005	4446	14.98	1.1	1.07	0.74	0.51	0.62	3.4	0.02	0.11	3.44	3.32	0.29	12.05	0.02	0.02	17	55	11	5636	0	4711	0	0	1	0
1006	4447	1.96	1.54	1.51	1.51	0.86	1.82	4.96	0.06	0.12	0.98	0.94	0.17	10.72	0.1	0.11	113	34	122	5627	0	4673	0	0	0	0
1007	4450	2.24	0.03	1.45	1.42	1.42	2.15	164.52	0.12	0.25	2.19	2.16	0.01	177.74	0.06	0.06	0	83	85	5616	0	5229	0	0	1	0
1008	4451	18.9	2.79	1.05	1.12	0.84	73.61	1.77	0.04	0.1	1.55	1.53	0.55	1.8	0.03	0.03	59	146	160	5613	0	2434	0	0	1	0
1009	4453	2.63	1.06	1.38	1.11	0.88	1.08	12.3	0.09	0.21	1.47	1.44	0.08	21.26	0.1	0.11	22	49	44	5608	0	4639	0	0	1	0
1010	4454	4.32	0.74	1.23	1.33	1.32	1.95	1.96	0.02	0.02	0.9	0.89	0.51	6.16	0.07	0.07	1	117	167	5607	0	8129	0	0	1	0
1011	4460	23.26	0	1.04	1.12	0.1	1.91	33.04	0	0.06	0.38	0.38	0.03	52.61	0.02	0.02	791	0	18	5597	0	4779	0	0	1	0
1012	4476	4.29	0	1.23	1.84	1.84	2.36	9.9	0.17	0.61	4.72	4.72	0.18	12.05	0.08	0.08	0	0	0	5534	0	7490	0	0	1	0
1013	4478	2.81	0.5	1.36	1.55	1.17	2.62	1.1	0.01	0	0.86	0.95	0.91	4.99	0.04	0.04	84	83	86	5530	0	2573	0	0	1	1
1014	4479	1.49	0.87	1.67	0.79	0.06	0.81	0.19	0.02	0	0.23	0.02	1.11	0.36	0.04	0.54	623	3	0	5530	0	4120	0	1	1	0
1015	4481	2	0.27	1.5	1.62	1.44	38.84	70.32	0.2	0.41	1.77	1.73	0.01	71.2	0.12	0.12	22	96	168	5522	0	4676	0	0	1	0
1016	4484	53.37	12.1	1.02	0.86	0.85	0.67	7.57	0.02	0.46	2.26	2.23	0.13	10.55	0.01	0.01	1	100	33	5508	0	5510	0	0	1	0
1017	4485	42.06	0	1.02	0.83	0.83	0.32	-7.71	-0.11	-5.26	1.95	1.86	-0.13	-7.04	-0.05	-0.05	0	0	118	5506	0	7911	1	1	1	1
1018	4492	4.22	2.62	1.24	0.62	0.32	0.86	5.09	0.05	0.14	1.48	1.47	0.19	11.57	0.07	0.07	22	43	2	5494	0	4711	0	0	1	0
1019	4494	2.55	0	1.39	1.3	1.12	3.56	187.35	0.13	0.33	1.98	1.98	0.01	215.99	0.08	0.08	23	77	100	5486	0	4632	0	0	1	0
1020	4498	4.29	0	1.23	0.53	0.39	0.45	-18.02	-0.17	-0.96	2.37	2.25	-0.06	-12.09	-0.05	-0.05	15	0	0	5471	0	4711	1	1	1	1
1021	4499	9.61	0.52	1.1	1.03	1.03	1.19	1.64	0	-0.03	2.94	2.91	0.61	41.4	0.01	0.01	0	95	95	5471	0	4941	0	0	1	1
1022	4500	3.23	0	1.31	0.63	0.41	0.6	1.88	0.04	0.04	0.77	0.74	0.53	4.03	0.11	0.11	66	0	0	5469	0	2220	0	0	1	0
1023	4506	3.5	0	1.29	1.32	0.88	6.57	39.46	0.02	0.05	1.67	1.15	0.03	70.74	0.02	0.03	70	116	30	5456	0	4120	0	0	1	0
1024	4507	1.21	0	1.82	1.53	1.06	1.94	2.72	0.02	0.01	1.56	1.55	0.34	5.97	0.02	0.02	53	0	0	5456	0	4636	0	0	1	0
1025	4509	2.97	1.06	1.34	0.93	0.9	0.99	1.69	0.02	0.02	0.16	0.16	0.59	1.81	0.16	0.16	10	190	250	5444	0	5610	0	0	1	0
1026	4512	2.26	0	1.44	1.37	1.23	3.97	50.75	0.13	0.29	1.62	1.61	0.02	54.86	0.08	0.08	21	0	0	5442	0	4673	0	0	1	0
1027	4522	3.28	0	1.3	1.61	0.93	17.86	10.78	0.04	0.11	0.35	0.16	0.09	11.03	0.12	0.27	422	0	440	5418	0	4120	0	0	1	0
1028	4528	0.46	0.16	3.15	4	3.98	3.7	26.24	0.09	0.09	0.52	0.47	0.04	38.73	0.24	0.27	3	113	178	5393	0	3020	0	0	1	0
1029	4530	0.93	0.41	2.08	1.65	1.65	1.61	45.4	0.05	0.06	0.95	0.94	0.02	54.74	0.07	0.07	0	34	176	5390	0	6201	0	0	1	0
1030	4536	0.96	0.01	2.04	2.27	2	8.16	28.23	0.03	0.03	1.53	1.52	0.04	54.09	0.03	0.03	26	89	169	5384	0	2200	0	0	1	0
1031	4537	5.8	0.79	1.17	1.25	1.25	1.54	3.42	0.12	0.38	1.63	1.6	0.26	4.92	0.1	0.1	0	94	54	5383	0	2620	0	0	1	0
1032	4539	6.89	4.08	1.15	0.95	0.75	0.91	4.71	0.04	0.2	0.99	0.94	0.21	7.21	0.07	0.07	47	86	105	5367	0	4321	0	0	1	0
1033	4542	45.48	0	1.02	1.19	1.07	2.14	2.91	0.03	0.6	1.43	1.57	0.34	4.4	0.03	0.03	22	0	0	5342	0	2821	0	0	1	0
1034	4545	2.15	1.2	1.46	0.38	0.38	0.67	36.31	0.17	0.36	0.96	0.96	0.03	69.35	0.33	0.33	0	82	9	5323	0	8810	0	0	1	0
1035	4546	2.21	0.46	1.45	1.74	1.09	32.7	42.61	0.14	0.3	1.43	1.4	0.02	45.73	0.1	0.11	94	98	145	5316	0	4641	0	0	1	0
1036	4547	12.16	3.83	1.08	1.15	1.14	4.74	10.25	0.05	0.5	2	1.83	0.1	11.71	0.03	0.03	1	41	143	5315	0	4941	0	0	1	0
1037	4564	3.63	1.17	1.28	0.79	0.78	0.57	3.77	0.09	0.2	0.76	0.7	0.26	6.09	0.18	0.2	1	32	117	5260	0	3522	0	0	1	0
1038	4566	2.97	0.43	1.34	1.17	0.83	1.57	12.6	0.13	0.3	1.89	1.86	0.08	17.13	0.09	0.09	45	99	106	5257	0	1722	0	0	1	0
1039	4570	0.39	0.15	3.55	2.02	2.02	1.28	17.81	0.22	0.29	0.13	0.11	0	61.69	0.43	0.53	2	215	179	5245	0	3520	0	0	0	0
1040	4572	0.84	0.29	2.19	1.79	1.63	2.36	-30.62	-0.01	-0.04	1.59	1.4	-0.03	29.21	0.01	0.01	16	32	96	5244	0	2450	1	1	0	1
1041	4573	4.64	1.05	1.22	1.79	0.97	5.43	19.94	0.06	0.22	3.31	3.31	0.05	21.69	0.02	0.02	46	45	14	5243	0	4711	0	0	1	0
1042	4575	4.27	1.63	1.23	1.76	1.29	2.07	18.39	0.11	0.37	1.43	1.42	0.06	24.4	0.11	0.11	49	73	78	5241	0	1723	0	0	1	0
1043	4579	1.79	0	1.56	1.43	0.87	1.79	78.11	0.02	0.03	5.28	5.28	0.01	90.07	0	0	20	0	0	5236	0	4711	0	0	1	0
1044	4580	2.32	1	1.43	1.48	1.42	9.26	2.09	0.07	0.11	1.03	1.01	0.3	2.96	0.06	0.06	15	119	122	5288	0	4778	0	0	0	0
1045	4583	1.02	0.3	1.98	2.92	2.38	2.69	53.77	0.27	0.53	0.97	0.94	0.02	56.99	0.3	0.31	50	42	115	5223	0	4690	0	0	1	0
1046	4585	20.08	0	1.05	1.26	0.93	2.79	2.94	0.04	0.37	1.5	1.5	0.33	3.49	0.03	0.03	58	0	0	5220	0	4631	0	0	1	0
1047	4587	35.1	0.01	1.03	1.03	1.03	16.4	185.22	0.02	0.53	2.98	2.98	0.01	193.21	0.01	0.01	0	115	79	5205	0	7022	0	0	1	0
1048	4596	4.02	0	1.25	1.39	0.9	2.24	-1.06	-0.01	-0.07	1.25	1.22	-0.97	2.51	0.01	0.01	84	0	131	5175	0	4752	1	1	1	1
1049	4602	25.59	14.18	1.04	1.13	0.57	1.99	2.46	0.01	0.11	1.91	1.89	0.42	6.77	0.01	0.01	85	38	71	5159	0	1511	0	0	1	0
1050	4606	9.37	0.58	1.11	1.14	1.12	6.11	12.69	0.07	0.45	5.91	5.91	0.08	14.61	0.01	0.01	1	43	57	5145	0	4631	0	0	1	0
1051	4610	1.53	0	1.65	2.15	2.08	2.14	4.91	0.06	0.09	0.62	0.62	0.18	6.3	0.1	0.11	12	0	279	5134	0	4690	0	0	1	0
1052	4612	2.16	0	1.46	1.44	1.44	2.91	4.79	0	-0.02	1.28	1.22	0.21	25.97	0.02	0.02	0	59	134	5127	0	6202	0	0	1	1
1053	4614	5.3	1.91	1.19	0.92	0.54	0.88	3.34	0.04	0.09	1.47	1.44	0.29	7.79	0.06	0.06	61	101	57	5122	0	2814	0	0	1	0
1054	4618	1.08	0	1.93	1.97	1.9	8.8	340.01	0.27	0.4	2.05	2.04	0	356.12	0.14	0.14	6	27	59	5115	0	4631	0	0	1	0
1055	4619	3.62	1.77	1.28	1.25	1.16	1.13	0.7	0	-0.01	0.46	0.43	1.43	3.88	0.04	0.04	23	80	268	5113	0	4211	0	1	1	1
1056	4620	3.24	0.32	1.31	1.4	1.4	2.63	21.23	0.04	0.1	2.11	2.11	0.05	39.01	0.03	0.03	1	94	102	5108	0	1396	0	0	1	0
1057	4627	39.04	0.99	1.03	1.09	0.84	3.39	4.05	0.04	0.62	2.35	2.35	0.25	4.4	0.02	0.02	34	102	88	5085	0	4639	0	0	1	0
1058	4630	1.06	0	1.95	0.95	0.57	0.97	1.98	0.03	0.02	0.4	0.38	0.51	2.33	0.08	0.09	132	0	183	5076	0	4120	0	0	1	0
1059	4631	8.08	0	1.12	1.3	1.3	2.59	2.78	0.03	0.09	0.97	0.94	0.35	6.91	0.08	0.08	0	0	269	5076	0	4120	0	0	1	0
1060	4634	4.58	3.02	1.22	0.4	0.38	0.81	6.27	0.02	0.13	0.08	0.06	0.16	9.57	0.41	0.6	31	733	62	5071	0	2013	0	0	1	0
1061	4635	7.11	3.41	1.14	1.34	0.99	1.93	3.66	0.03	0.05	1.4	1.4	0.29	7.83	0.04	0.04	54	68	102	5070	0	1419	0	0	1	0
1062	4636	1.09	0.4	1.92	1.52	1.51	1.26	15.42	0.05	0.09	1.21	1.21	0.06	91.31	0.26	0.26	1	34	0	5063	0	9601	0	0	1	0
1063	4651	17.76	5.96	1.06	1.21	0.64	1.45	1.02	0.02	-0.05	0.48	0.28	0.91	5.86	0.17	0.29	260	88	93	5027	0	6201	0	0	1	1
1064	4652	5.77	2.74	1.17	1.72	0.99	2.1	6.72	0.08	0.34	3.39	3.27	0.15	33.78	0.12	0.12	33	33	23	5024	0	4511	0	0	1	0
1065	4655	5.01	2.34	1.2	1.26	1.2	1.2	5.01	0.04	0.09	1.03	0.98	0.2	11.39	0.08	0.08	8	40	102	5018	0	2630	0	0	1	0
1066	4656	8.99	5.25	1.11	1.26	1.09	1.72	4.7	0.04	0.21	1.23	1.21	0.21	9.78	0.06	0.06	32	86	117	5018	0	1629	0	0	1	0
1067	4657	9.46	1.74	1.11	1.08	0.74	1.25	9.36	0.02	0.14	1.09	1.09	0.11	20.78	0.05	0.05	81	179	174	5008	0	4672	0	0	1	0
1068	4659	0.77	0	2.31	2.48	2.19	12.8	3.32	0.12	0.11	1.48	1.48	0.28	3.59	0.08	0.08	28	70	48	5001	0	1520	0	0	1	0
1069	4664	7.5	2.67	1.13	1.22	0.66	13.93	4.6	0.04	0.2	1.15	1.04	0.22	4.98	0.04	0.04	144	144	0	4988	0	4661	0	0	1	0
1070	4665	-10.12	-2.12	0.9	1.02	1.02	1.09	-4.06	-0.09	-1.07	0.72	0.72	-0.25	-1.63	-0.05	-0.05	0	245	320	4986	0	7911	1	1	1	1
1071	4667	6.46	1.74	1.15	0.87	0.65	0.81	3.21	0.02	0.06	1.35	1.28	0.26	5.68	0.02	0.02	39	116	82	4982	0	2220	0	0	1	0
1072	4674	63.43	13.75	1.02	1.31	1.24	1.55	2.94	0.01	0.13	1.04	1.08	0.26	5.44	0.02	0.02	13	124	106	4948	0	2829	0	0	1	0
1073	4676	3.67	2.03	1.27	1.73	1.62	2.07	1.05	0.03	0.01	0.5	0.71	0.82	1.6	0.08	0.06	33	115	458	4947	0	4669	0	0	1	0
1074	4677	2.88	0.99	1.35	1.78	1.76	4.99	5.14	0.09	0.2	1.25	1.24	0.19	7.76	0.1	0.1	4	19	43	4942	0	7490	0	0	1	0
1075	4682	2.51	0.28	1.4	1.06	1.06	1.08	15.48	0.06	0.14	0.56	0.52	0.06	53.85	0.36	0.39	0	83	95	4938	0	6000	0	0	1	0
1076	4687	29.48	0	1.03	0.94	0.7	0.72	1.54	0.03	0	1.04	0.99	0.65	2.46	0.05	0.05	74	0	0	4927	0	3320	0	0	1	0
1077	4692	1.96	1.07	1.51	0.66	0.66	0.85	2.31	0.02	0.02	0.27	0.22	0.43	11.82	0.35	0.42	0	49	282	4924	0	5210	0	0	1	0
1078	4693	21.57	0	1.05	1.18	0.17	1.14	1.45	0.05	0.03	1.61	1.57	0.69	2.06	0.05	0.05	93	0	9	4920	0	4511	0	0	1	0
1079	4694	2.91	0.52	1.34	1.29	1.08	1.37	13.38	0.04	0.09	1.04	1.02	0.07	27.42	0.08	0.08	36	119	110	4914	0	2562	0	0	1	0
1080	4702	3.88	0.35	1.26	1.21	0.13	1.94	0.4	0	-0.02	0.37	0.74	2.51	10.28	0.05	0.02	751	98	46	4890	0	4291	0	1	1	1
1081	4703	0.75	0	2.33	2.38	1.91	2.6	113.58	0.22	0.28	1.06	1.01	0.01	136.96	0.25	0.26	50	0	0	4890	0	2822	0	0	1	0
1082	4704	4.94	0	1.2	0.88	0.74	0.8	31.24	0.11	0.49	5.58	5.57	0.03	64.16	0.04	0.04	6	0	0	4887	0	4711	0	0	1	0
1083	4707	4.87	0.59	1.21	1.43	1.13	93.89	34.27	0.07	0.29	2.18	1.97	0.03	34.7	0.03	0.04	34	108	118	4878	0	4644	0	0	0	0
1084	4708	0.29	0	4.5	7.83	7.17	15.68	396.29	0.25	0.22	2.65	2.64	0	419.07	0.1	0.1	11	15	99	4877	0	4711	0	0	1	0
1085	4709	3.08	0	1.32	0.86	0.75	0.79	10.79	0.05	0.15	1.83	1.83	0.06	20.01	0.03	0.03	14	0	0	4873	0	4711	0	0	0	0
1086	4710	3.79	1.82	1.26	0.12	0.09	0.63	1.19	0.02	-0.03	0.73	0.72	0.84	3.42	0.07	0.07	5	97	3	4870	0	5520	0	0	1	1
1087	4722	3.64	1.01	1.27	1.37	0.92	2.74	2.7	0.02	0.03	1.44	1.42	0.46	6.04	0.04	0.05	73	96	126	4826	0	4690	0	0	1	0
1088	4729	7.77	1.35	1.13	1.22	0.8	7.91	2.29	0.02	0.08	0.93	0.93	0.43	2.86	0.03	0.03	133	196	158	4815	0	4661	0	0	1	0
1089	4731	34.37	14.9	1.03	1.87	0.92	9.86	0.63	0.01	-0.4	1.68	1.67	1.47	1.98	0.02	0.02	105	86	63	4804	0	1512	0	1	1	1
1090	4742	2.39	0.65	1.42	1.48	1.47	1.49	6.48	0.11	0.22	1.93	1.91	0.15	14.78	0.13	0.13	1	42	2	4780	0	5610	0	0	1	0
1091	4744	8.63	0.91	1.12	1.22	1.22	6.91	3.06	0.03	0.12	1.54	1.5	0.32	9.92	0.05	0.05	0	149	0	4777	0	5224	0	0	1	0
1092	4752	8.81	0.86	1.11	0.2	0.15	0.16	6.99	0.03	0.09	0.44	0.4	0.14	14.35	0.16	0.18	42	157	25	4757	0	5510	0	0	1	0
1093	4755	4.97	0.99	1.2	1.1	0.82	1.5	10.27	0.06	0.22	1.86	1.79	0.1	19.22	0.06	0.07	42	106	110	4754	0	2220	0	0	1	0
1094	4759	0.83	0.03	2.21	2.22	1.68	3.14	76.34	0.1	0.13	0.87	0.85	0.01	98.15	0.15	0.16	81	66	153	4745	0	4321	0	0	1	0
1095	4762	1.71	1.25	1.59	1.56	1.47	1.52	0.77	0.02	0	0.61	0.59	0.84	4.43	0.1	0.11	21	67	174	4742	0	2312	0	0	1	0
1096	4763	0.7	0.45	2.42	3.28	2.62	1.67	25.11	0.16	0.19	0.67	0.64	0.04	32.3	0.31	0.32	54	36	77	4739	0	2561	0	0	1	0
1097	4767	3.34	0	1.3	1.82	1.6	32	47.37	0.27	0.81	1.55	1.54	0.02	48.92	0.18	0.18	27	0	136	4734	0	4674	0	0	1	0
1098	4770	6.62	0	1.15	1.18	0.97	1.48	-11.14	-0.02	-0.18	2.91	2.91	-0.09	36.13	0.02	0.02	17	67	22	4726	0	4711	1	1	1	1
1099	4773	7.11	1.29	1.14	1.4	0.69	8.02	5.22	0.08	0.38	1.22	1.18	0.19	5.98	0.08	0.08	147	130	91	4718	0	4322	0	0	1	0
1100	4778	0.93	0.33	2.08	2.2	1.79	2.97	36.03	0.24	0.31	1.02	1.01	0.03	42.78	0.28	0.29	52	80	101	4708	0	1084	0	0	1	0
1101	4780	7.74	0	1.13	1.09	0.8	1.76	77.38	0.04	0.23	0.49	0.44	0.01	86.85	0.09	0.1	178	346	225	4705	0	2830	0	0	1	0
1102	4785	7.74	0	1.13	1.06	0.85	1.29	3.97	0.08	0.36	1.9	1.89	0.24	5.21	0.06	0.06	31	0	107	4694	0	4660	0	0	1	0
1103	4787	10.61	1.74	1.09	1.07	0.65	1.37	6.17	0.04	0.15	2.21	2.21	0.16	11.2	0.03	0.03	55	94	57	4690	0	2931	0	0	1	0
1104	4794	3.62	0.4	1.28	1.24	1.24	2.25	-0.91	-0.01	-0.11	4.36	4.3	-1.11	-0.44	0	0	0	55	65	4676	0	161	1	1	1	1
1105	4795	18.3	0	1.05	1.21	1.21	1.6	8.22	0.02	0.06	1.72	1.64	0.12	31.11	0.03	0.03	0	0	0	4675	0	4941	0	0	1	0
1106	4798	7.66	1.57	1.13	1.1	0.71	1.3	1.5	0.04	0.06	1.38	1.31	0.66	2.28	0.04	0.04	73	106	107	4672	0	3101	0	0	1	0
1107	4800	1.49	0	1.67	1.62	1.44	1.64	5.97	0.13	0.18	1.28	1.28	0.17	7.61	0.13	0.13	20	0	128	4665	0	4312	0	0	1	0
1108	4810	5.46	2.84	1.18	1.47	1.23	4.87	2.94	0.02	0.04	1.61	1.6	0.34	3.64	0.02	0.02	34	70	121	4648	0	4671	0	0	1	0
1109	4815	2.03	0.72	1.49	1.29	1.29	1.43	8.16	0.09	0.16	1.24	1.21	0.12	14.93	0.13	0.13	0	78	183	4638	0	3832	0	0	1	0
1110	4824	0.57	0	2.74	3.12	3.12	25.41	64.38	0.06	0.06	5.47	5.47	0.02	66.16	0.01	0.01	0	0	0	4618	0	7911	0	0	1	0
1111	4825	1.75	0.51	1.57	0.81	0.5	0.84	1.46	0.01	0.01	0.48	0.45	0.68	4.12	0.08	0.08	117	101	116	4617	0	1039	0	0	1	0
1112	4831	1.13	0	1.88	2.8	2.7	2.59	0.97	0.02	0.02	0.78	0.82	0.16	8.39	0.03	0.03	12	0	0	4598	0	2562	0	0	0	0
1113	4836	4.96	1.14	1.2	1.23	1.14	2.35	1.3	0.02	0.02	1.99	1.99	0.77	1.69	0.02	0.02	12	92	77	4580	0	4631	0	0	1	0
1114	4837	1.78	0.98	1.56	0.82	0.72	0.89	11.31	0.06	0.13	0.73	0.67	0.09	19.11	0.14	0.15	21	70	95	4576	0	2511	0	0	1	0
1115	4840	7.56	0	1.13	1.22	0.72	1.79	2.13	0.03	0.07	0.94	0.93	0.45	3.04	0.04	0.04	131	0	0	4572	0	4661	0	0	1	0
1116	4843	6.89	2.47	1.15	1.15	0.92	5.53	12.79	0.17	0.79	2.77	2.63	0.08	13.47	0.06	0.06	26	64	79	4563	0	4652	0	0	1	0
1117	4847	16.46	0	1.06	1.21	0.61	2.93	1.6	0.01	0.04	1.25	1.22	0.63	3.17	0.02	0.02	132	0	0	4554	0	2220	0	0	1	0
1118	4853	29.32	1.81	1.03	1.09	1.05	1.75	2.24	0.03	0.09	3.91	3.91	0.45	3.45	0.01	0.01	3	35	0	4535	0	4722	0	0	1	0
1119	4859	3.73	0.35	1.27	1.46	1.41	1.11	1.57	0.01	0.01	0.09	0.09	0.61	6.2	0.27	0.27	37	342	854	4527	0	7732	0	0	1	0
1120	4864	4.14	1.39	1.24	1.64	0.94	28.37	4.21	0.05	0.12	1.83	1.83	0.24	4.52	0.03	0.03	84	82	102	4519	0	4638	0	0	1	0
1121	4867	1.55	0.29	1.64	1.53	1.51	2.15	93.65	0.21	0.45	2	1.86	0.01	119.56	0.13	0.14	2	59	75	4517	0	4941	0	0	1	0
1122	4872	1.95	0	1.51	1.72	1.59	2.86	31.86	0.17	0.34	1.4	1.42	0.03	42.88	0.16	0.16	17	0	149	4510	0	2893	0	0	1	0
1123	4873	2.15	0.35	1.46	1.9	1.25	27.67	40.22	0.04	0.09	2.02	1.99	0.02	45.86	0.02	0.02	61	73	94	4507	0	4752	0	0	0	0
1124	4874	1.97	0	1.51	1.15	0.72	1.13	-3.51	-0.03	-0.09	1.34	1.33	-0.31	-0.98	-0.01	-0.01	51	0	0	4505	0	9603	1	1	1	1
1125	4876	25.99	6.2	1.04	1.25	1.25	1.68	1.29	0.04	0.06	0.94	0.92	0.77	1.75	0.06	0.06	0	50	147	4503	0	4941	0	0	1	0
1126	4877	7.88	3.08	1.13	1.26	0.99	1.34	1.34	0.03	0.04	0.64	0.57	0.74	3.12	0.09	0.1	76	54	228	4501	0	2220	0	0	1	0
1127	4879	11.77	4.55	1.08	1.1	1.1	3.18	2.91	0.06	0.24	2.85	2.67	0.34	3.87	0.03	0.03	0	5	43	4497	0	2511	0	0	1	0
1128	4884	3.02	1.29	1.33	2.46	1.3	2.58	4.75	0.14	0.31	1.94	1.91	0.2	5.97	0.08	0.08	64	38	35	4471	0	3091	0	0	1	0
1129	4885	7.34	1.26	1.14	0.75	0.39	0.55	3.38	0.05	0.21	0.99	0.74	0.3	4.1	0.06	0.08	103	83	46	4471	0	2550	0	0	1	0
1130	4886	4.71	0.12	1.21	1.4	1.4	5.73	36.32	0.01	0	2.26	2.26	0.03	70.89	0.01	0.01	0	53	112	4471	0	7120	0	0	1	0
1131	4888	2.57	1.09	1.39	1.2	0.89	1.63	3.33	0.02	0.01	2.02	1.99	0.34	14.39	0.05	0.05	36	55	98	4467	0	1091	0	0	1	0
1132	4890	1.36	0.45	1.73	1.94	1.23	5.88	88	0.2	0.34	1.59	1.51	0.01	90.85	0.13	0.14	76	55	126	4462	0	2740	0	0	1	0
1133	4892	6.17	0	1.16	1.19	1.05	4.14	10.62	0.03	0.13	1.65	1.59	0.1	16.19	0.03	0.03	23	0	0	4454	0	1439	0	0	1	0
1134	4893	8.53	3.99	1.12	2.58	1.04	5.05	2.76	0.02	0.05	0.21	0.19	0.36	3.18	0.08	0.09	897	143	149	4453	0	4120	0	0	1	0
1135	4895	2.03	0.83	1.49	1.66	1.65	1.97	115.8	0.25	0.52	1.2	1.18	0.01	145.38	0.26	0.27	2	37	18	4443	0	8559	0	0	1	0
1136	4898	13.8	5.22	1.07	0.95	0.42	0.93	-2.8	-0.02	-0.3	0.96	0.99	-0.39	0.99	0.01	0.01	126	97	84	4437	0	2222	1	1	1	1
1137	4901	4.35	0	1.23	1.89	1.56	4.08	43.18	0.15	0.57	1.15	1.13	0.02	61.42	0.18	0.19	48	0	123	4433	0	2612	0	0	0	0
1138	4903	1.59	0.52	1.63	1.6	1.22	1.68	36.28	0.1	0.19	1.22	1.2	0.03	77.75	0.17	0.17	47	54	106	4429	0	2896	0	0	1	0
1139	4904	8.24	3.23	1.12	0.29	0.29	0.58	0.9	0.02	-0.12	2.97	2.97	1.11	4.53	0.03	0.03	0	32	0	4428	0	4771	0	1	1	1
1140	4911	-28.49	-2.18	0.96	0.62	0.29	0.16	-8.24	-0.04	-1.24	0.44	0.43	-0.12	-0.33	0	0	257	190	6	4411	0	4719	1	1	1	1
1141	4913	15.28	9.09	1.07	0.98	0.6	0.9	1.69	0.04	0.08	1.44	1.43	0.59	3.12	0.05	0.05	77	66	104	4394	0	4645	0	0	1	0
1142	4916	6.69	1.38	1.15	1.05	0.68	1.24	1.83	0.02	0.03	1.27	1.14	0.54	4.07	0.04	0.05	83	157	134	4392	0	4612	0	0	1	0
1143	4917	29.67	13.14	1.03	1.25	1	2.91	0.7	0.02	-0.73	1.81	1.72	1.37	1.52	0.02	0.02	36	76	129	4390	0	4120	0	1	1	1
1144	4918	4.6	0	1.22	1.22	1.22	21.82	53.36	0.08	0.27	2.05	2.05	0.02	53.87	0.04	0.04	0	132	147	4390	0	8010	0	0	1	0
1145	4922	37.11	7.31	1.03	0.9	0.6	0.69	8.54	0.02	0.5	1.16	1.22	0.11	13.39	0.03	0.03	79	203	27	4386	0	4520	0	0	1	0
1146	4924	5.49	2.47	1.18	0.97	0.92	0.93	1.51	0.04	0.04	1.12	1.1	0.66	4.36	0.1	0.1	13	98	171	4381	0	7210	0	0	1	0
1147	4931	9.04	2.41	1.11	1.1	1.09	19.01	10.15	0.03	0.14	1.46	1.46	0.1	10.43	0.02	0.02	3	129	183	4364	0	4120	0	0	1	0
1148	4934	8.71	1.72	1.11	1.38	0.8	4.1	1.45	0.03	0.01	1.21	1.18	0.69	2.54	0.04	0.04	116	115	115	4359	0	4752	0	0	1	0
1149	4940	85.38	19.09	1.01	1.04	1.04	17.22	1.16	0.01	0.14	0.54	0.54	0.84	1.26	0.02	0.02	0	77	103	4349	0	111	0	0	1	0
1150	4941	8.4	2.74	1.12	1.05	1.04	1.11	1.17	0.01	0.01	1.88	1.8	0.79	3.73	0.01	0.01	0	74	116	4346	0	4941	0	0	1	0
1151	4942	4.27	0.84	1.23	1.51	1.32	1.66	11.25	0.05	0.13	1.21	1.23	0.09	17.96	0.06	0.06	25	77	153	4346	0	2733	0	0	1	0
1152	4946	1.75	0.57	1.57	1.79	1.08	6.27	41.42	0.08	0.14	1.69	1.69	0.02	43.8	0.05	0.05	79	73	54	4338	0	4641	0	0	0	0
1153	4947	32.48	9.07	1.03	0.91	0.39	0.85	-5.55	-0.06	-2.11	1.22	1.21	-0.18	-0.47	0	0	104	81	38	4335	0	1623	1	1	1	1
1154	4948	2.79	1.26	1.36	1.52	1.21	1.46	-5.11	-0.02	-0.07	0.91	0.87	-0.21	7.95	0.04	0.04	48	73	126	4334	0	1091	1	1	1	1
1155	4950	7.62	0.29	1.13	1.04	0.5	1.27	23.2	0.1	0.54	3.03	3.56	0.04	28.19	0.04	0.03	55	84	0	4327	0	4639	0	0	1	0
1156	4952	24.69	3.01	1.04	1	0.55	0.97	1.7	0.02	0.01	0.53	0.68	0.59	2.66	0.06	0.04	277	338	249	4324	0	4120	0	0	1	0
1157	4955	5.16	2.72	1.19	1.42	0.3	50.64	1.43	0.02	0.02	0.25	0.36	0.7	1.61	0.08	0.06	1141	141	294	4323	0	4120	0	0	1	0
1158	4956	1.74	0.52	1.57	1.4	1.24	1.84	5.81	0.08	0.14	0.92	0.88	0.17	10.69	0.16	0.16	34	123	227	4321	0	4651	0	0	1	0
1159	4958	17.37	13.28	1.06	4.08	0.44	159.34	1.18	0.01	0	0.24	0.04	0.85	1.47	0.04	0.21	1377	205	78	4318	0	8559	0	0	1	0
1160	4959	18.49	7.29	1.05	1.02	0.41	1.02	2.01	0.02	0.12	1.21	1.19	0.5	9.2	0.08	0.08	105	70	48	4313	0	2540	0	0	1	0
1161	4960	13.03	0	1.08	1.24	0.71	3.26	1.67	0.05	0.12	2.27	2.26	0.59	2.35	0.03	0.03	63	0	0	4312	0	2893	0	0	1	0
1162	4964	72.51	0	1.01	1.03	0.84	2.68	1.21	0	0.03	2.67	2.51	0.83	5.07	0	0	24	127	87	4308	0	4643	0	0	1	0
1163	4968	1.26	0.01	1.79	2.07	1.49	13.37	43.51	0.07	0.11	0.81	0.93	0.02	54.35	0.1	0.09	121	84	169	4300	0	4322	0	0	1	0
1164	4978	-9.2	0	0.89	1.56	1.56	3.63	-13.73	-0.12	-1.07	1.33	1.23	-0.07	-3.52	-0.02	-0.03	0	77	174	4281	0	7022	1	1	1	1
1165	4981	1.9	0	1.53	2.34	1.55	6.54	133.17	0.2	0.4	1.41	1.32	0.01	147.13	0.15	0.16	80	0	0	4278	0	2223	0	0	0	0
1166	4982	16.07	8.91	1.06	4.29	1.07	12.94	1.02	0.03	-0.03	0.46	0.46	0.98	1.04	0.07	0.07	562	136	87	4278	0	4120	0	0	1	1
1167	4986	4.14	1.46	1.24	1.62	1.62	52.04	-12.46	-0.02	-0.1	1.72	1.69	-0.08	-12.32	-0.01	-0.01	0	12	69	4271	0	8299	1	1	1	1
1168	4987	1.51	0.18	1.66	0.97	0.95	0.98	52.74	0.16	0.27	1.8	1.79	0.02	89.22	0.15	0.15	2	64	24	4270	0	4799	0	0	1	0
1169	4990	10.65	5.25	1.09	0.85	0.72	0.88	1.58	0.02	0.01	1.25	1.24	0.63	5.52	0.06	0.06	18	79	88	4257	0	1071	0	0	1	0
1170	4991	0.84	0.07	2.19	1.58	1.48	1.51	85.93	0.13	0.16	1	0.99	0.01	97.06	0.14	0.14	13	68	129	4256	0	4332	0	0	0	0
1171	4993	10.51	0.73	1.1	0.98	0.58	0.96	4.37	0.03	0.04	2.9	2.88	0.23	12.24	0.03	0.03	37	65	15	4253	0	4771	0	0	1	0
1172	4995	0.8	0.14	2.26	2.67	2.52	35.17	158.43	0.44	0.56	1.49	1.43	0.01	164.08	0.3	0.32	13	43	80	4248	0	2830	0	0	1	0
1173	5001	1.4	0.49	1.71	1.46	1.42	1.17	0.41	0	-0.02	0.77	0.7	2.06	8.52	0.1	0.11	4	50	39	4240	0	5510	0	1	1	1
1174	5002	2.36	0	1.42	1.78	0.16	3.43	2.4	0.01	0.01	1.69	1.64	0.4	7.23	0.02	0.02	167	96	1	4239	0	4519	0	0	1	0
1175	5009	8.81	5.26	1.11	1.2	0.33	7.97	1.91	0.04	0.1	3.79	3.56	0.51	2.35	0.01	0.01	68	15	11	4234	0	4511	0	0	1	0
1176	5010	0.73	0.05	2.36	2.38	2.11	3.35	16.35	0.1	0.11	0.76	0.69	0.03	27.93	0.1	0.11	44	66	76	4232	0	4120	0	0	0	0
1177	5012	7.03	1.26	1.14	0.99	0.96	0.95	3.24	0.03	0.07	1.85	1.84	0.39	13.19	0.08	0.08	4	73	97	4229	0	1070	0	0	1	0
1178	5020	1.63	0.76	1.61	2.69	2.43	8.93	19.9	0.22	0.39	2.64	2.64	0.05	20.84	0.09	0.09	13	30	108	4215	0	4642	0	0	1	0
1179	5021	2.8	0	1.36	1.42	1.04	1.57	2.08	0.03	0.04	1.13	1.11	0.48	3.7	0.05	0.05	57	0	139	4211	0	4322	0	0	1	0
1180	5022	1.84	0	1.54	1.56	1.06	1.23	1.32	0.01	0.01	0.48	0.39	0.76	5.88	0.1	0.12	96	0	171	4210	0	2562	0	0	1	0
1181	5024	15.21	0	1.07	0.91	0.58	0.75	3.84	0.08	0.62	5.06	5	0.26	4.03	0.02	0.02	18	0	0	4205	0	4711	0	0	1	0
1182	5030	28.49	10.24	1.04	0.87	0.6	0.85	-8.78	-0.01	-0.3	1.19	1.18	-0.12	13.11	0.01	0.01	49	85	0	4189	0	4711	1	1	1	1
1183	5031	1.07	0	1.93	1.98	0.88	7.77	18.69	0.1	0.15	1.08	1.05	0.05	24.13	0.12	0.13	174	0	0	4188	0	1511	0	0	1	0
1184	5032	11.79	0.03	1.08	1.05	1.05	2.14	5.83	0.01	0.08	1.25	1.25	0.17	6.15	0.01	0.01	0	226	255	4187	0	5229	0	0	1	0
1185	5035	0.62	0.4	2.61	0.7	0.7	0.93	10.53	0.09	0.11	0.98	0.92	0.08	20.6	0.15	0.16	0	13	46	4181	0	6810	0	0	0	0
1186	5051	3.19	1.76	1.31	1.45	0.86	1.89	1.21	0.02	0.01	0.69	0.78	0.83	3.64	0.07	0.06	160	112	174	4139	0	121	0	0	1	0
1187	5052	11.34	3.54	1.09	0.99	0.92	0.98	3.91	0.05	0.03	2.24	2.19	0.26	8.38	0.05	0.05	8	37	91	4138	0	5110	0	0	1	0
1188	5055	1.2	0.31	1.83	0.76	0.65	0.88	-2.83	0.05	0.1	0.26	0.27	0.13	0	0	0	61	131	235	4132	0	2361	1	0	0	0
1189	5059	13.12	0	1.08	0.96	0.89	0.77	15.89	0.07	0.58	1.81	1.8	0.06	25.95	0.06	0.06	12	51	17	4128	0	4752	0	0	1	0
1190	5062	3.47	0	1.29	1.1	1.04	1.25	27.68	0.12	0.37	1.36	1.35	0.04	39.6	0.12	0.13	11	0	0	4124	0	2220	0	0	1	0
1191	5068	1.15	0.47	1.87	1.8	1.72	1.48	35.77	0.2	0.31	1.16	1.11	0.03	52.35	0.26	0.27	7	76	120	4108	0	2561	0	0	1	0
1192	5071	1.81	0.54	1.55	1.62	1.4	6.35	6.57	0.01	0	1.52	1.57	0.15	16.87	0.02	0.02	31	90	126	4105	0	1413	0	0	1	0
1193	5076	2.35	1.56	1.43	1.83	1.56	33.83	0.91	0.02	-0.03	2.41	2.75	1.1	1.09	0.01	0.01	22	29	101	4092	0	3832	0	1	1	1
1194	5085	2.28	0	1.44	1.27	1.07	1.36	43.21	0.31	0.72	1.94	1.93	0.02	50.28	0.19	0.19	18	0	0	4080	0	3832	0	0	1	0
1195	5089	10.61	2.43	1.09	1.19	0.53	2.5	2.41	0.03	0.11	1.72	1.37	0.41	3.82	0.03	0.04	106	114	49	4078	0	3320	0	0	1	0
1196	5091	0.97	0.08	2.03	2.6	2.6	3.34	32.55	0.05	0.07	0.98	0.98	0.03	40.7	0.07	0.07	0	77	178	4075	0	7911	0	0	1	0
1197	5094	3.66	1.32	1.27	0.46	0.25	0.34	268.84	0.04	0.09	3.23	3.21	0	624.65	0.03	0.03	18	21	4	4065	0	4711	0	0	1	0
1198	5098	17.62	0	1.06	1.05	0.91	10.41	3.46	0.01	0.11	3.21	3.07	0.29	4.45	0.01	0.01	16	65	45	4063	0	3011	0	0	1	0
1199	5101	5.66	2.05	1.18	1.61	1.41	5.29	2.42	0.04	0.17	2.02	2.01	0.41	2.86	0.03	0.03	21	78	0	4054	0	4639	0	0	1	0
1200	5106	0.36	0	3.81	4.94	3.71	3.57	7.47	0.01	0	0.81	0.76	0.13	42.75	0.06	0.06	86	53	155	4041	0	2041	0	0	1	0
1201	5107	1.12	0	1.89	1.67	1.6	1.92	17.32	0.04	0.02	1.67	1.65	0.06	24.56	0.04	0.04	6	0	0	4041	0	7022	0	0	1	0
1202	5114	2.83	0	1.35	0.9	0.7	0.92	3.6	0.02	0.03	0.96	0.94	0.28	10.94	0.07	0.08	36	0	0	4028	0	2814	0	0	1	0
1203	5120	6.94	3.56	1.14	1.24	1.23	1.31	2.57	0.03	0.11	1.83	1.73	0.39	6.3	0.04	0.05	1	19	101	4013	0	4941	0	0	1	0
1204	5123	16.34	0	1.06	0.7	0.7	0.46	3.98	0.02	0.07	1.54	1.43	0.25	16.59	0.05	0.05	0	93	117	4010	0	3811	0	0	1	0
1205	5125	14.3	10.96	1.07	1.04	1.02	1.16	1.94	0.05	0.21	1.26	1.25	0.51	2.54	0.06	0.06	5	43	205	4008	0	1512	0	0	1	0
1206	5129	27.99	5.69	1.04	0.76	0.71	0.47	3.62	0.03	0.01	2.46	2.46	0.25	6.88	0.02	0.02	7	65	0	4005	0	7022	0	0	1	0
1207	5133	1.12	0	1.89	1.52	1.2	1.59	24.08	0.04	0.09	1.2	1.18	0.04	44.28	0.07	0.07	41	0	0	3995	0	1520	0	0	1	0
1208	5137	3.19	1.11	1.31	1.43	1.13	5.78	9.55	0.06	0.14	1.21	1.2	0.1	13.07	0.06	0.06	60	114	139	3990	0	4647	0	0	1	0
1209	5141	4.82	0.33	1.21	1.09	1.09	1.49	7.32	0.04	0.11	1	0.78	0.14	9.27	0.06	0.07	0	123	257	3980	0	4669	0	0	1	0
1210	5142	4.23	2.35	1.24	1.08	1.08	1.29	3.33	0.07	0.16	2.71	2.62	0.3	4.87	0.04	0.04	0	28	91	3979	0	4941	0	0	1	0
1211	5155	1.85	0.17	1.54	0.36	0.35	0.7	8.98	0.09	0.15	0.95	0.94	0.11	17.26	0.19	0.19	1	130	14	3956	0	5510	0	0	1	0
1212	5157	14.06	3.75	1.07	1.03	0.7	1.15	0.46	0.01	-0.15	2.6	2.51	2.15	3.53	0.02	0.02	37	84	67	3954	0	9312	0	1	1	1
1213	5164	2.89	0	1.35	1.4	1.39	1.67	17.47	0.16	0.49	1.59	1.58	0.06	24.16	0.14	0.14	1	0	0	3937	0	2562	0	0	1	0
1214	5173	5.33	0	1.19	1.06	0.77	1.32	9.76	0.06	0.2	1.57	1.53	0.1	12.3	0.05	0.05	54	0	22	3930	0	4120	0	0	1	0
1215	5175	8.38	1.52	1.12	0.78	0.74	0.71	0.99	0.01	0	0.95	0.88	1	4.99	0.05	0.05	9	119	127	3927	0	161	0	0	1	0
1216	5180	0.69	0	2.44	2.36	2.36	2.63	3.54	0.05	0.03	0.79	0.76	0.28	4.19	0.08	0.09	0	44	40	3921	0	8559	0	0	1	0
1217	5184	2.11	0	1.47	1.38	1.15	1.34	56.58	0.1	0.21	1.98	1.96	0.02	90.43	0.08	0.08	17	0	0	3913	0	2561	0	0	1	0
1218	5185	23.48	0	1.04	1.4	1.31	8.01	4.15	0.01	0.13	1.75	1.75	0.24	5.34	0.01	0.01	13	0	0	3911	0	4638	0	0	1	0
1219	5190	1.08	0	1.92	1.66	1.36	1.88	35.99	0.33	0.56	1.61	1.46	0.03	39.99	0.23	0.25	28	0	33	3903	0	3212	0	0	1	0
1220	5193	11.49	1.25	1.09	1.23	0.26	7.35	3.03	0.03	0.16	1.42	1.31	0.33	4.31	0.03	0.03	196	159	37	3893	0	4778	0	0	1	0
1221	5196	1.4	0.64	1.72	0.48	0.28	0.67	1.12	0.01	0	0.37	0.36	0.88	1.58	0.05	0.05	97	99	98	3888	0	4636	0	0	1	0
1222	5204	23.25	0	1.04	1.04	0.96	15.19	388.66	0.02	0.33	2.2	2.2	0	422.5	0.01	0.01	13	0	0	3874	0	4633	0	0	1	0
1223	5207	2.87	0	1.35	1.66	1.36	40.71	17.32	0.06	0.16	1.75	1.77	0.06	19.36	0.04	0.04	37	0	126	3870	0	4291	0	0	1	0
1224	5208	7.11	3.43	1.14	1.32	1.07	3.56	1.48	0.03	0.07	0.99	0.99	0.51	1.76	0.03	0.03	65	145	229	3870	0	4674	0	0	1	0
1225	5210	-15.04	-0.31	0.93	0.93	0.63	0.31	-49.9	-0.1	-1.19	1.29	1.27	-0.02	-21.32	-0.03	-0.03	81	49	146	3868	0	4673	1	1	1	1
1226	5213	1.64	0	1.61	1.99	1.99	3.97	2.24	0.03	0	1.59	1.56	0.45	5.42	0.04	0.04	0	6	4	3867	0	6209	0	0	1	0
1227	5215	12.39	0	1.08	1.2	1.15	4.67	118.61	0.02	0.48	2.19	2.19	0.01	196.24	0.01	0.01	6	0	0	3861	0	4120	0	0	1	0
1228	5218	34.28	0.01	1.03	1.04	1.04	3.74	-13.76	-0.03	-0.96	2.11	2.1	-0.09	-10.69	-0.01	-0.01	0	79	69	3858	0	8690	1	1	0	1
1229	5219	0.59	0.21	2.71	2.55	1.32	3.31	11.36	0.05	0.04	1.07	1.02	0.09	15.97	0.06	0.07	130	45	83	3858	0	4663	0	0	1	0
1230	5220	10.63	0	1.09	2.49	2.19	4.41	1.91	0.04	0.06	1.13	1.08	0.52	2.93	0.05	0.05	34	0	0	3856	0	812	0	0	1	0
1231	5224	4.48	1.13	1.22	1.2	1.05	1.45	4.53	0.05	0.18	4.22	4.21	0.18	6.83	0.01	0.01	8	43	4	3844	0	4730	0	0	0	0
1232	5225	2.74	2.64	1.36	3.01	3.01	1.24	2.1	0.03	0.03	7.86	7.79	0.48	2.21	0	0	0	1	0	3841	0	4633	0	0	1	0
1233	5227	2.66	0.1	1.38	1.4	1.4	89.5	116.12	0.29	0.74	2.38	2.38	0.01	116.37	0.12	0.12	0	100	102	3838	0	4675	0	0	1	0
1234	5230	0.66	0.18	2.51	2.92	2.69	3.05	20.02	0.08	0.1	0.88	0.88	0.05	36.61	0.17	0.17	25	64	129	3837	0	2562	0	0	1	0
1235	5234	1.68	0	1.59	1.78	1.73	17.56	81.2	0.05	0.06	1.8	1.77	0.01	105.47	0.03	0.04	5	96	131	3829	0	1721	0	0	0	0
1236	5236	18.13	3.15	1.06	1.02	0.94	1.12	4.75	0.02	0.13	1.22	1.21	0.21	15.57	0.06	0.06	20	160	207	3825	0	4399	0	0	1	0
1237	5240	1.04	0.6	1.96	1.99	1.84	74.92	5.86	0.05	0.07	1.31	1.29	0.17	6.29	0.04	0.04	22	49	159	3822	0	4642	0	0	1	0
1238	5245	1.36	0.16	1.74	2.06	1.97	3.26	33.42	0.19	0.33	1.38	1.24	0.03	39.25	0.16	0.18	9	75	139	3817	0	2820	0	0	1	0
1239	5246	0.8	0.45	2.25	1.09	0.61	1.01	7.88	0.02	0.03	0.2	0.18	0.13	14.92	0.22	0.24	94	35	98	3817	0	121	0	0	1	0
1240	5247	3.1	0	1.32	1.18	1.17	1.22	7.14	0.04	0.1	1.45	1.42	0.14	21.43	0.08	0.08	1	0	0	3815	0	4120	0	0	1	0
1241	5252	64.89	0	1.02	1.03	0.99	1.41	0.77	0.01	-0.17	1.34	1.09	1.3	2.33	0.02	0.02	11	0	208	3810	0	130	0	1	1	1
1242	5257	1.35	0.69	1.74	2.15	2.13	2.28	16.76	0.13	0.27	1.38	1.29	0.06	27.79	0.15	0.16	2	58	149	3799	0	4941	0	0	1	0
1243	5259	10.33	3.27	1.1	1.04	1.04	1.02	1.07	0.01	-0.05	0.65	0.61	0.94	3.41	0.06	0.06	0	34	158	3797	0	6920	0	0	1	1
1244	5261	101.27	33.38	1.01	1	0.15	1.35	2.01	0.02	0.66	0.79	0.22	0.5	2.14	0.03	0.11	390	156	13	3796	0	4120	0	0	1	0
1245	5262	2.25	0.7	1.44	1.4	1.1	2.53	139.57	0.07	0.13	1.72	1.72	0.01	209.16	0.06	0.06	39	36	134	3794	0	2000	0	0	1	0
1246	5264	8.07	4.64	1.12	0.71	0.71	0.66	3.88	0.07	0.36	1.16	0.95	0.26	11.08	0.17	0.21	0	30	87	3794	0	6209	0	0	1	0
1247	5268	5	0	1.2	1.01	0.79	1.01	4.94	0.06	0.18	1.1	1.08	0.2	15.15	0.16	0.16	38	0	94	3781	0	1396	0	0	1	0
1248	5272	0.31	0	4.22	2.1	2.1	1.43	275.29	0.02	0.03	0.34	0.34	0	567.26	0.14	0.14	0	95	79	3775	0	8700	0	0	0	0
1249	5276	15.52	2.61	1.06	0.66	0.62	0.24	1.33	0.02	0.04	0.73	0.72	0.75	4.03	0.08	0.09	16	52	275	3770	0	5912	0	0	1	0
1250	5277	28.33	6.98	1.04	0.64	0.48	0.56	-9.24	-0.15	-5.12	0.69	0.57	-0.11	5.38	0.13	0.16	58	107	119	3770	0	2451	1	1	1	1
1251	5279	6.29	3.17	1.16	0.79	0.79	0.89	3.89	0.03	0.11	0.65	0.64	0.26	7.81	0.1	0.1	0	21	154	3768	0	6920	0	0	1	0
1252	5281	4.74	1.02	1.21	1.13	0.84	2.08	1.54	0.03	0.04	2.76	2.74	0.65	4.24	0.03	0.03	31	67	80	3766	0	4690	0	0	1	0
1253	5282	6.13	2.3	1.16	1.17	1.17	1.24	1.66	0.02	0.04	1.28	1.22	0.6	4.97	0.04	0.04	0	120	146	3765	0	4941	0	0	1	0
1254	5286	2.11	0.75	1.47	2.22	1.15	2.91	5.08	0.01	0.01	0.98	0.98	0.42	9.96	0.06	0.06	139	71	103	3759	0	1512	0	0	1	0
1255	5287	3.31	0.89	1.3	1.41	1.26	201.14	8.98	0.07	0.19	1.15	1.14	0.11	9.61	0.06	0.06	33	94	0	3759	0	4752	0	0	1	0
1256	5288	1.24	0.2	1.81	2.21	2.21	22.96	47.46	0.21	0.38	1.38	1.26	0.02	48.21	0.15	0.17	0	79	167	3755	0	4690	0	0	1	0
1257	5293	0.59	0	2.69	4.27	3.62	6.82	-14.8	-0.02	-0.03	1	0.93	-0.06	-3.99	0	0	49	51	131	3749	0	4644	1	1	1	1
1258	5296	1.23	0	1.82	2.69	1.73	6.88	111.05	0.08	0.1	1.29	1.28	0.01	137.14	0.07	0.07	91	0	0	3746	0	2030	0	0	0	0
1259	5300	1.32	0	1.76	1.92	1.81	11.74	401.55	0.18	0.29	1.69	1.68	0	443.04	0.12	0.12	13	99	118	3737	0	3091	0	0	1	0
1260	5306	7.68	3.47	1.13	0.98	0.52	0.95	3.57	0.06	0.26	1.06	1.01	0.28	3.81	0.06	0.06	112	106	85	3733	0	4120	0	0	1	0
1261	5308	19.54	0.27	1.05	1.02	1.02	1.48	9.31	0.04	0.49	2.02	2.01	0.11	12.37	0.03	0.03	0	82	136	3730	0	4339	0	0	1	0
1262	5310	12.16	0	1.08	1.21	0.99	1.49	-21.37	-0.19	-2.67	6.18	6.1	-0.05	-14.77	-0.02	-0.02	8	0	7	3728	0	5610	1	1	1	1
1263	5311	5.29	0	1.19	1.27	0.73	3.25	6.84	0.02	0.07	1.01	0.96	0.15	9.39	0.03	0.03	142	0	0	3727	0	1439	0	0	1	0
1264	5313	36.01	0	1.03	1.51	1.19	1.56	-4.73	-0.08	-3.44	5.98	5.96	-0.21	1.2	0	0	8	0	0	3726	0	4511	1	1	1	1
1265	5317	1.44	0	1.7	0.67	0.67	0.72	36.13	0.03	0.05	0.72	0.71	0.03	117.24	0.12	0.12	0	103	2	3720	0	6311	0	0	1	0
1266	5318	11.14	3.82	1.09	1.04	1.04	1.34	9.34	0.05	0.35	1.57	1.56	0.11	11.21	0.04	0.04	0	35	93	3720	0	3320	0	0	1	0
1267	5320	14.23	0	1.07	0.66	0.53	0.42	1.42	0.02	0.02	1.1	0.96	0.57	3.88	0.04	0.04	32	0	0	3718	0	2120	0	0	1	0
1268	5329	0.45	0.15	3.2	3.03	1.61	1.43	1.57	0	0	0.37	0.28	0.33	31.33	0.11	0.15	180	48	81	3708	0	1399	0	0	0	0
1269	5334	9.38	5.11	1.11	0.93	0.73	0.84	2.29	0.01	0.07	1.03	0.98	0.44	9.65	0.06	0.06	54	108	145	3700	0	2599	0	0	1	0
1270	5335	0.35	0	3.84	4.01	3.49	3.61	281.7	0.12	0.12	0.75	0.72	0	368.43	0.2	0.21	49	0	0	3700	0	2220	0	0	1	0
1271	5340	1.28	0.12	1.78	1.76	1.36	8.16	392.59	0.26	0.41	2.04	2.04	0	421.41	0.14	0.14	38	67	85	3690	0	4676	0	0	1	0
1272	5347	2.89	0	1.35	1.88	1.47	2.08	13.56	0.09	0.24	1.16	1.13	0.07	18.13	0.1	0.1	48	0	129	3678	0	2550	0	0	1	0
1273	5351	3.17	0.68	1.32	1.31	0.96	3.04	6.15	0.04	0.08	1.33	1.3	0.14	10.29	0.04	0.04	65	113	104	3675	0	1100	0	0	0	0
1274	5355	2.16	0.01	1.46	1.82	1.5	5.58	6.46	0.06	0.04	1.97	1.96	0.15	7.75	0.03	0.03	30	77	101	3672	0	4674	0	0	1	0
1275	5357	3.79	0.05	1.26	1.32	1.32	11.82	28.27	0.15	0.46	2.74	2.73	0.04	28.8	0.06	0.06	0	96	50	3670	0	8299	0	0	1	0
1276	5359	5.09	0.58	1.2	1.54	1.36	7.44	2.42	0.01	0.01	2.48	2.45	0.41	4.02	0.01	0.01	16	68	111	3667	0	4639	0	0	1	0
1277	5360	9.68	5.44	1.1	0.91	0.52	0.9	1.97	0.02	0.1	0.67	0.67	0.51	5.42	0.1	0.1	113	81	137	3663	0	2573	0	0	1	0
1278	5361	1.78	0.03	1.56	0.71	0.63	0.87	2.54	0.02	0.01	0.41	0.4	0.39	3.54	0.06	0.07	26	68	67	3662	0	2451	0	0	1	0
1279	5362	37.23	12.11	1.03	0.63	0.54	0.34	-1.03	-0.04	-3.16	1.01	0.98	-1.03	0.35	0.01	0.01	27	56	120	3661	0	2920	1	1	1	1
1280	5369	2.04	0.7	1.49	1.51	1.2	1.47	13.32	0.08	0.16	0.93	0.9	0.08	22.41	0.14	0.15	46	99	18	3655	0	2562	0	0	1	0
1281	5372	7.34	0	1.14	1.31	1.1	6.34	3.9	0.06	0.2	1.83	1.78	0.25	4.99	0.04	0.04	30	0	0	3650	0	4322	0	0	1	0
1282	5374	0.85	0.1	2.18	1.59	1.49	1.61	130.26	0.09	0.13	3.95	3.91	0.01	184.7	0.03	0.03	4	23	21	3644	0	4730	0	0	1	0
1283	5375	2.22	0.18	1.45	1.66	1.23	3.2	28.1	0.19	0.42	1.57	1.54	0.04	33.18	0.14	0.15	50	101	119	3643	0	2562	0	0	1	0
1284	5385	3.2	0	1.31	1.36	1.13	3.1	36.46	0.07	0.23	1.79	1.69	0.03	47.69	0.05	0.05	31	0	0	3625	0	2361	0	0	1	0
1285	5388	0.87	0	2.14	1.13	0.73	1.07	-0.67	-0.01	-0.03	0.33	0.33	-1.49	0.31	0.01	0.01	142	0	0	3622	0	1310	1	1	1	1
1286	5390	3.07	0.31	1.33	1.7	0.94	6.92	44.15	0.06	0.16	1.92	1.9	0.02	61.16	0.04	0.04	79	87	30	3618	0	4621	0	0	1	0
1287	5391	0.7	0.08	2.43	2.8	2.22	7.98	15.12	0.05	0.05	3.28	3.26	0.06	20.23	0.02	0.02	21	34	47	3616	0	4644	0	0	1	0
1288	5400	10.04	3.04	1.1	0.9	0.56	0.71	1.86	0.04	0.04	1.39	1.35	0.53	2.37	0.04	0.04	72	132	86	3604	0	2829	0	0	1	0
1289	5402	3.46	0.03	1.29	1.19	1.18	1.78	93.63	0.13	0.43	1.97	1.93	0.01	120.6	0.08	0.08	1	96	0	3602	0	8130	0	0	1	0
1290	5406	20.75	0	1.05	0.64	0.32	0.3	-45.85	-0.07	-1.46	1	0.91	-0.02	-6.66	-0.01	-0.01	102	44	83	3598	0	2016	1	1	1	1
1291	5409	2.38	0.29	1.42	1.22	1.22	1.59	57	0.04	0.08	0.61	0.59	0.02	74.95	0.09	0.1	0	206	315	3594	0	8553	0	0	1	0
1292	5412	13.75	0	1.07	0.78	0.69	0.68	1.63	0.01	0.02	0.84	0.77	0.6	5.26	0.05	0.06	26	0	0	3592	0	6820	0	0	1	0
1293	5414	9	0	1.11	1.17	0.94	1.82	1.8	0.03	0.1	2.2	2.15	0.47	4.04	0.03	0.03	27	0	0	3590	0	140	0	0	1	0
1294	5415	13.34	4.94	1.07	1.68	1.35	1.67	-2.16	-0.12	-2.04	0.59	1.05	-0.11	-0.79	-0.02	-0.01	75	64	294	3590	0	4110	1	1	1	1
1295	5418	17.24	3.13	1.06	0.53	0.53	0.53	3.28	0.02	0.05	0.9	0.86	0.3	14.26	0.11	0.12	0	71	118	3583	0	7311	0	0	1	0
1296	5419	35.67	5.74	1.03	1.44	0.75	1.8	1.36	0.02	0.1	1.24	1.24	0.73	3.07	0.03	0.03	102	82	67	3582	0	2561	0	0	1	0
1297	5420	0.85	0	2.17	2.8	0.83	9.24	17.02	0.03	0.05	0.57	0.57	0.06	20.03	0.07	0.07	421	0	91	3582	0	4673	0	0	1	0
1298	5427	1.55	0.06	1.65	2.07	2.02	10.68	62.33	0.09	0.14	1.61	1.59	0.02	71.19	0.06	0.06	5	80	148	3565	0	1813	0	0	1	0
1299	5429	5.41	0	1.18	1.19	1.19	3.07	472.87	0.09	0.81	3.94	3.75	0	602.29	0.03	0.03	0	45	63	3561	0	4941	0	0	1	0
1300	5432	2.24	0	1.45	0.62	0.62	0.58	45.33	0.28	0.59	4.12	4.01	0.02	59.94	0.09	0.09	0	0	0	3553	0	6831	0	0	1	0
1301	5433	2.89	0.37	1.35	1.08	0.68	1.14	1.85	0.06	0.11	0.7	0.63	0.45	2.93	0.11	0.12	127	101	169	3552	0	1414	0	0	1	0
1302	5434	7.21	0	1.14	1.17	0.62	1.74	1.73	0.03	0.06	1.4	1.38	0.57	2.43	0.03	0.03	102	0	0	3550	0	1520	0	0	1	0
1303	5435	1.16	0	1.86	2.9	2.86	29.08	16.48	0.08	0.14	2.16	2.11	0.06	28.57	0.06	0.06	3	33	109	3547	0	4646	0	0	1	0
1304	5437	2.54	0.71	1.39	1.71	1.59	2.51	2.46	0.03	0.04	1.41	1.38	0.41	6.2	0.04	0.05	15	73	138	3545	0	1812	0	0	1	0
1305	5444	12.38	3.69	1.08	1.65	1.65	22.56	2.57	0.04	0.02	2.27	2.27	0.39	2.89	0.02	0.02	0	5	85	3534	0	5224	0	0	1	0
1306	5445	5.27	2.88	1.19	0.93	0.53	0.91	1.49	0.02	0	1.08	1.08	0.65	2.24	0.03	0.03	75	92	93	3532	0	4672	0	0	1	0
1307	5446	26.03	12.39	1.04	3.67	3.53	2.63	1.28	0.02	0.01	1.51	1.48	0.77	2.39	0.03	0.03	7	27	93	3528	0	1012	0	0	1	0
1308	5449	3.75	0.33	1.27	1.21	1.21	2.01	327.17	0.29	0.96	1.36	1.36	0	341.45	0.22	0.22	0	131	201	3527	0	5510	0	0	1	0
1309	5450	10.16	0	1.1	0.76	0.76	0.64	59.97	0.01	0.05	2	2	0.02	131.15	0.01	0.01	0	126	89	3526	0	4941	0	0	1	0
1310	5451	28.85	11.19	1.03	1.33	0.42	1.89	1.43	0.04	0.13	1.19	1.16	0.7	3.13	0.07	0.07	163	68	39	3525	0	2594	0	0	1	0
1311	5455	1.77	0	1.56	2.2	1.4	59.01	1.48	0.02	0.01	1.25	1.23	0.57	2.03	0.01	0.01	106	0	0	3520	0	4321	0	0	1	0
1312	5457	23.92	0	1.04	1.05	1.05	15.22	1.81	0.01	0.1	3.41	3.41	0.55	2	0	0	0	101	93	3519	0	8690	0	0	1	0
1313	5466	10.11	0.06	1.1	1.37	0.92	7.54	20.94	0.01	0.01	4.23	4.23	0.05	50.61	0.01	0.01	27	53	45	3511	0	4639	0	0	1	0
1314	5468	3.48	0	1.29	1.19	1.08	1.62	45.41	0.1	0.36	1.27	1.21	0.02	65.57	0.11	0.12	21	0	111	3507	0	2512	0	0	1	0
1315	5469	0.81	0.05	2.24	0.74	0.68	0.9	4	0.01	0	0.4	0.36	0.25	4.24	0.02	0.02	16	225	157	3505	0	1712	0	0	1	0
1316	5470	3.5	0.68	1.29	1.29	1.29	2.61	27.52	0.11	0.13	2.81	2.69	0.04	36.35	0.05	0.05	0	4	81	3503	0	5224	0	0	1	0
1317	5471	5.24	2.89	1.19	1.13	0.86	1.45	3.5	0.04	0.05	0.92	0.87	0.28	4.85	0.05	0.06	77	93	150	3499	0	1413	0	0	1	0
1318	5475	5.73	4.02	1.17	1.13	0.7	4	-0.34	0.04	0.17	0.79	0.79	0.19	0.11	0	0	170	111	213	3492	0	4648	1	0	0	0
1319	5477	4.91	0.88	1.2	1.37	1.16	2.35	13.96	0.1	0.28	1.94	1.97	0.07	22.76	0.08	0.08	24	68	95	3487	0	4339	0	0	1	0
1320	5490	0.44	0	3.28	2.3	2.3	1.48	166.57	0.02	0.02	0.69	0.67	0.01	532.98	0.08	0.08	0	56	70	3466	0	8720	0	0	1	0
1321	5492	0.8	0.34	2.24	2.29	1.36	1.52	22.88	0.13	0.19	0.86	0.8	0.02	32.51	0.11	0.12	83	69	96	3464	0	4532	0	0	0	0
1322	5500	1.24	0.2	1.81	2.47	1.85	4.95	131.38	0.28	0.43	1.37	1.35	0.01	132.91	0.2	0.2	58	77	0	3451	0	4771	0	0	0	0
1323	5502	4.17	2.25	1.24	1.3	0.93	1.77	4.38	0.05	0.15	1.25	1.26	0.23	5.66	0.06	0.06	63	84	97	3448	0	4675	0	0	1	0
1324	5504	65.06	5.12	1.02	1.05	0.83	1.42	51.51	0.01	-2.2	4.77	4.79	0.02	379.29	0.01	0.01	15	34	43	3446	0	5621	0	0	1	1
1325	5507	5.73	0	1.17	0.91	0.91	0.88	1	0.02	0	2.45	2.44	1	2.65	0.02	0.02	0	0	0	3438	0	125	0	1	1	1
1326	5508	7.44	0	1.13	1.17	1.17	1.6	1.2	0.02	0.04	2.07	2.04	0.83	3.54	0.04	0.04	0	0	123	3437	0	8292	0	0	1	0
1327	5509	14.48	2.83	1.07	1.1	0.99	2.4	2.9	0.04	0.26	1.41	1.45	0.33	3.66	0.04	0.04	26	103	168	3435	0	2562	0	0	1	0
1328	5510	4.41	0	1.23	1.75	1.74	4.03	2.33	0.04	0.02	2.11	2.11	0.43	3.77	0.03	0.03	0	0	0	3430	0	4651	0	0	1	0
1329	5511	0.64	0	2.56	2.24	2.21	1.45	37.1	0.16	0.18	1.28	1.28	0.03	49.03	0.16	0.16	1	0	69	3428	0	8622	0	0	1	0
1330	5513	3.74	0	1.27	0.69	0.1	0.82	1.18	0.02	0.01	0.5	0.47	0.85	2.56	0.09	0.09	180	0	0	3419	0	4771	0	0	1	0
1331	5524	7.02	0	1.14	1.03	0.99	1.06	15.32	0.08	0.4	1.08	1.08	0.07	19.18	0.09	0.09	9	0	0	3402	0	4120	0	0	1	0
1332	5526	4.82	0.43	1.21	1.21	1.17	1.52	1.52	0.06	0.04	3.07	2.96	0.66	2.39	0.03	0.03	3	49	0	3398	0	4631	0	0	1	0
1333	5531	2.49	1.69	1.4	1.28	0.97	1.83	5.07	0.03	0.07	0.66	0.66	0.2	10.01	0.1	0.1	107	101	300	3392	0	2222	0	0	1	0
1334	5533	1.6	0.1	1.63	1.57	0.57	8.95	48.19	0.13	0.24	0.74	0.74	0.02	49.92	0.18	0.18	300	13	0	3390	0	4778	0	0	0	0
1335	5537	5.88	2.14	1.17	1.24	0.78	9.06	3.9	0.11	0.09	2.16	1.93	0.24	4.19	0.05	0.06	62	47	84	3381	0	2511	0	0	1	0
1336	5539	1	0.39	2	2.25	2.24	2.68	10.85	0.08	0.11	0.64	0.63	0.09	21.92	0.26	0.26	3	18	26	3380	0	9329	0	0	1	0
1337	5541	1.62	0.39	1.62	1.78	1.56	7.35	4.04	0.01	0.01	1.14	1.16	0.25	13.05	0.03	0.03	36	96	178	3378	0	4320	0	0	1	0
1338	5543	2	1.1	1.5	0.61	0.5	0.75	-3.37	-0.04	-0.15	0.49	0.47	-0.3	-2.03	-0.05	-0.05	40	92	159	3372	0	2222	1	1	1	1
1339	5545	4.85	0.01	1.21	1.11	1.07	1.35	466.7	0.16	0.57	2.68	2.67	0	562.88	0.07	0.07	3	70	2	3369	0	5630	0	0	0	0
1340	5546	4.06	0	1.25	1.69	1.66	2.17	1.79	0.03	0.04	0.73	0.76	0.58	4.17	0.1	0.1	6	0	262	3366	0	4311	0	0	1	0
1341	5549	6.33	0.31	1.16	0.94	0.64	0.82	2.36	0	0.01	1.28	1.21	0.42	32.17	0.05	0.05	65	167	79	3361	0	1102	0	0	1	0
1342	5551	6.33	0	1.16	0.83	0.66	0.67	-11.75	-0.3	-2.08	3.28	3.29	-0.09	-10.17	-0.08	-0.08	14	17	13	3358	0	7022	1	1	1	1
1343	5553	11.86	0.03	1.08	0.78	0.78	0.36	5.6	0.02	0.11	2.13	2.12	0.18	10.45	0.02	0.02	0	118	82	3356	0	4941	0	0	1	0
1344	5554	1.09	0	1.92	2.18	1.87	5.28	32.64	0.22	0.34	1.47	1.42	0.03	34.32	0.16	0.16	31	0	28	3354	0	2829	0	0	1	0
1345	5557	12.88	1.91	1.08	1.1	0.9	1.46	1.86	0.02	0.04	1.6	1.61	0.54	3.51	0.02	0.02	35	111	142	3352	0	2512	0	0	1	0
1346	5558	1.23	0.1	1.81	2.07	1.73	4.36	180.64	0.27	0.44	1.54	1.49	0.01	211.74	0.21	0.21	34	57	75	3351	0	2599	0	0	0	0
1347	5560	0.47	0	3.11	4.01	3.76	4.14	249.59	0.18	0.18	2.06	2.04	0	322.88	0.11	0.11	9	7	68	3347	0	8730	0	0	1	0
1348	5561	4.06	0	1.25	1.32	1.32	5.7	1.87	0.02	0.03	1.13	1.12	0.51	3.4	0.04	0.04	0	0	0	3347	0	8291	0	0	1	0
1349	5563	2.75	0	1.36	1.58	1.41	2	27.42	0.13	0.32	1.11	1.03	0.04	34.98	0.15	0.16	27	0	107	3343	0	2573	0	0	1	0
1350	5569	3.46	0.43	1.29	1.19	1.19	1.09	6.35	0.05	0.12	0.33	0.33	0.16	9.03	0.22	0.23	0	45	161	3336	0	8610	0	0	1	0
1351	5572	21.66	13.82	1.05	1.03	1.02	1.76	-0.3	-0.01	-1.45	1.87	1.87	-3.32	-0.13	0	0	3	59	166	3333	0	4638	1	1	1	1
1352	5578	2.88	1.24	1.35	1.46	0.83	2.28	3.07	0.04	0.07	1.07	1.06	0.33	4.07	0.06	0.06	119	98	153	3330	0	1013	0	0	1	0
1353	5579	10.88	1.85	1.09	1.12	0.93	1.71	9.16	0.09	0.63	2.47	2.31	0.11	12.92	0.05	0.05	22	91	0	3327	0	2611	0	0	1	0
1354	5581	18.2	5.06	1.05	1.11	0.91	1.72	2.17	0.02	0.11	1.18	1.18	0.46	4.48	0.04	0.04	47	165	192	3324	0	2420	0	0	1	0
1355	5582	2.67	0.11	1.37	1.01	1.01	1.02	0.69	0.02	0.07	0.2	0.19	0.57	2.8	0.15	0.16	0	70	133	3323	0	7990	0	0	0	0
1356	5584	0.75	0	2.34	2.86	1.78	87.52	11.93	0.05	0.05	1.33	1.65	0.08	14.69	0.04	0.03	102	0	0	3322	0	2840	0	0	1	0
1357	5585	1.01	0	1.99	2.11	2.11	1.7	11.04	0.05	0.08	1.15	1.11	0.09	25.92	0.1	0.1	0	0	121	3321	0	4941	0	0	1	0
1358	5586	53.5	13.33	1.02	0.82	0.77	0.35	3.3	0.01	0.15	0.93	0.71	0.3	4.33	0.01	0.01	17	117	0	3320	0	4120	0	0	1	0
1359	5588	12.6	0	1.08	1.03	1.03	1.13	4.59	0.01	0.05	5.25	5.12	0.22	10.76	0	0	0	0	0	3319	0	7910	0	0	1	0
1360	5589	2.15	1.01	1.47	1.62	1.11	1.56	23.16	0.18	0.38	1.28	1.24	0.04	29.62	0.18	0.18	53	63	20	3318	0	3109	0	0	1	0
1361	5591	15.2	0	1.07	1.35	1.14	8.02	5.65	0.06	0.25	1.95	1.94	0.18	6.64	0.03	0.03	28	0	0	3315	0	2896	0	0	1	0
1362	5594	8.45	0	1.12	0.94	0.61	0.73	1.66	0.06	0.11	2.86	2.85	0.6	3.9	0.05	0.05	36	0	0	3307	0	4776	0	0	1	0
1363	5595	2.63	0.97	1.38	0.93	0.45	0.88	2	0.02	0	0.93	0.93	0.5	3.45	0.04	0.04	123	128	90	3306	0	1041	0	0	1	0
1364	5596	3.23	0	1.31	1.47	0.75	28.3	16.87	0.09	0.25	1.67	1.64	0.06	18.15	0.06	0.06	106	0	0	3304	0	2829	0	0	1	0
1365	5597	13.14	1.87	1.08	1.07	0.49	1.19	3.98	0.03	0.26	1.36	1.27	0.25	10.49	0.06	0.06	108	127	72	3304	0	2016	0	0	1	0
1366	5599	5.64	2.1	1.18	1.22	0.79	1.18	-5.77	-0.08	-0.58	0.52	0.41	-0.17	-2.81	-0.07	-0.09	122	80	83	3302	0	2599	1	1	1	1
1367	5602	1.29	0.15	1.78	2.05	2.02	2.07	56.04	0.04	0.05	0.91	0.92	0.02	94.41	0.07	0.07	4	68	74	3295	0	2573	0	0	1	0
1368	5606	6.08	0	1.16	1.97	1.91	2.36	-41.9	-0.04	-0.28	1.58	1.58	-0.02	-14.26	-0.01	-0.01	5	0	0	3290	0	8800	1	1	0	1
1369	5608	4.47	0	1.22	1.26	0.75	1.18	3.46	0.03	0.11	0.72	0.68	0.29	6.75	0.09	0.09	96	0	117	3287	0	2220	0	0	1	0
1370	5611	18.07	5.52	1.06	1.04	0.83	1.39	2.27	0.07	0.67	1.91	1.76	0.44	3.02	0.05	0.05	35	13	112	3276	0	2410	0	0	1	0
1371	5612	3.24	0.51	1.31	1.4	1.16	1.38	1.35	0.02	0.01	0.64	0.63	0.74	2.99	0.07	0.07	57	114	251	3275	0	2529	0	0	1	0
1372	5616	0.49	0	3.05	0.95	0.95	0.98	31.71	0.1	0.11	2.36	2.33	0.03	66.77	0.09	0.09	0	27	18	3270	0	5510	0	0	1	0
1373	5622	5.61	0.22	1.18	1.59	1.58	6.24	4.64	0.04	0.18	1.64	1.53	0.21	5.43	0.03	0.03	2	41	157	3259	0	8121	0	0	1	0
1374	5623	3.83	0.81	1.26	1.2	0.93	3.95	19	0.09	0.27	5.47	5.47	0.05	19.57	0.02	0.02	14	8	13	3258	0	4651	0	0	1	0
1375	5627	9.6	0	1.1	1.64	1.24	5.34	0.71	0.01	-0.08	4.86	4.86	0.26	8.56	0	0	17	0	1	3255	0	4711	0	0	0	1
1376	5628	67.68	0	1.01	1.03	0.98	8.76	37.84	0.01	0.33	2.47	2.47	0.03	39.7	0.01	0.01	7	130	137	3255	0	4321	0	0	1	0
1377	5630	2.15	0.41	1.46	4.41	3.15	3.68	9.98	0.09	0.11	0.98	0.98	0.1	17.63	0.16	0.16	83	22	114	3255	0	2790	0	0	1	0
1378	5632	0.69	0	2.45	2.56	2.56	65.91	555.75	0.43	0.51	2.03	2.03	0	558.98	0.2	0.2	0	0	94	3255	0	4641	0	0	0	0
1379	5633	2.08	0.09	1.48	1.86	1.86	2.62	20.8	0.09	0.26	1.81	1.63	0.05	24.45	0.06	0.07	0	17	101	3255	0	8800	0	0	1	0
1380	5635	1.17	0	1.85	2.01	1.72	23.79	317.21	0.3	0.46	1.93	1.93	0	328.69	0.16	0.16	26	73	10	3253	0	4759	0	0	0	0
1381	5639	9.18	5.87	1.11	1.32	1.19	39.21	3.61	0.03	0.1	1.78	1.77	0.28	4.6	0.02	0.02	19	47	154	3251	0	4690	0	0	1	0
1382	5645	1.57	0.33	1.64	4.7	0.89	16.3	0.06	0	0.01	0.32	0.28	1.39	1.73	0.04	0.04	869	68	60	3240	0	1511	0	1	1	0
1383	5647	11.11	1.41	1.09	1.21	1.15	2.44	4.25	0.03	0.09	3.17	3.17	0.24	6.47	0.02	0.02	5	71	88	3238	0	4631	0	0	1	0
1384	5655	0.46	0	3.18	6.74	6.13	8.15	60.87	0.03	0.01	0.88	0.88	0.02	105.57	0.05	0.05	34	35	138	3225	0	4652	0	0	1	0
1385	5656	1.33	0	1.75	1.71	1.64	5.11	146.44	0.24	0.4	1.51	1.49	0.01	159.95	0.17	0.17	10	76	94	3224	0	3250	0	0	1	0
1386	5657	1.99	0	1.5	1.45	1.45	1.91	5.09	0.03	0.03	1.71	1.68	0.19	12.13	0.05	0.05	0	0	76	3222	0	5224	0	0	1	0
1387	5660	6.41	1.73	1.16	1.62	1.44	5.95	519.55	0.05	0.24	3.01	3.01	0	593.45	0.02	0.02	13	61	50	3219	0	4711	0	0	0	0
1388	5662	6.47	0	1.15	1.49	1.48	3.14	60.17	0.03	0.17	2.88	1.63	0.02	98.43	0.02	0.03	1	37	47	3218	0	8710	0	0	0	0
1389	5664	2.01	0	1.5	1.46	1.46	1.68	17.78	0.04	0.06	1.5	1.47	0.06	40.78	0.06	0.06	0	0	139	3218	0	4941	0	0	1	0
1390	5665	0.55	0	2.81	3.03	2	5.58	21.99	0.07	0.07	1.1	1.09	0.05	33.44	0.11	0.11	98	84	49	3217	0	2815	0	0	1	0
1391	5667	3.53	2.31	1.28	0.18	0.18	0.74	1.82	0.02	0.03	0.04	0.04	0.55	2.53	0.76	0.76	0	17	13	3214	0	6810	0	0	1	0
1392	5668	1.24	0.68	1.81	0.94	0.94	0.96	4.4	0.05	0.07	0.86	0.77	0.23	11.54	0.15	0.17	0	52	105	3211	0	9601	0	0	1	0
1393	5671	7.53	0.01	1.13	1.22	1.22	29.69	57.43	0.02	0.05	1.72	1.3	0.02	102.55	0.02	0.03	0	95	118	3207	0	7021	0	0	1	0
1394	5672	3.16	0	1.32	1.54	1.37	123.57	11.6	0.11	0.29	1.64	1.62	0.09	12.02	0.07	0.07	26	0	0	3207	0	2030	0	0	1	0
1395	5674	1.08	0.35	1.92	3.18	2.86	5.99	10.01	0.05	0.06	1.26	1.25	0.09	18.22	0.07	0.07	26	12	137	3206	0	4399	0	0	1	0
1396	5680	0.8	0	2.25	2.49	2.31	2.05	61.44	0.18	0.23	0.95	0.93	0.02	69.52	0.21	0.21	17	0	0	3198	0	2651	0	0	1	0
1397	5682	1.5	0.26	1.67	1.66	1.51	4.33	7.3	0.03	0.02	0.88	0.89	0.14	9.83	0.04	0.04	34	121	311	3195	0	1623	0	0	1	0
1398	5686	52.3	14.96	1.02	1.03	1.03	1.49	2.53	0.02	0.22	2.44	2.43	0.39	3.69	0.01	0.01	0	101	140	3182	0	8299	0	0	1	0
1399	5689	4.46	0.92	1.22	1.25	0.81	3.56	12.15	0.05	0.28	2.52	2.51	0.08	12.52	0.02	0.02	48	75	79	3180	0	4520	0	0	1	0
1400	5691	0.91	0.22	2.1	0.93	0.92	0.97	0.52	0.03	0.05	0.72	0.7	0.13	25.59	0.12	0.12	0	100	11	3174	0	5510	0	0	0	0
1401	5694	2.38	0	1.42	1.21	1.16	1.26	3.2	0.02	0.05	1.32	1.31	0.31	4.11	0.02	0.02	6	0	0	3167	0	2363	0	0	1	0
1402	5697	6.3	0	1.16	1.41	1.16	3.1	16.33	0.09	0.35	2.39	2.35	0.06	23.19	0.05	0.05	23	0	0	3160	0	3250	0	0	1	0
1403	5706	2.44	1.02	1.41	0.75	0.32	0.8	1.79	0.03	0	0.88	0.86	0.56	3.66	0.06	0.06	88	61	21	3146	0	4799	0	0	1	0
1404	5712	9.08	6.06	1.11	0.2	0.05	0.58	-1.29	-0.12	-1.53	0.06	0.06	-0.19	1.35	0.54	0.54	421	21	10	3137	0	2300	1	1	1	1
1405	5714	2.82	0.76	1.35	1.81	0.83	2.35	3.52	0.1	0.26	4.17	4.13	0.28	5.54	0.04	0.04	36	32	9	3134	0	4677	0	0	1	0
1406	5716	1.45	0.04	1.69	2.77	2.77	8.05	158.76	0.12	0.18	1.98	1.98	0.01	172.85	0.07	0.07	0	43	99	3134	0	7120	0	0	1	0
1407	5728	3.24	1.2	1.31	1.41	1.36	4.15	2.7	0.06	0.1	1.73	1.48	0.34	3.81	0.04	0.05	7	74	170	3123	0	4662	0	0	1	0
1408	5729	4.26	0.12	1.23	1.12	1.11	1.32	59.76	0.23	0.83	6.64	6.59	0.02	73.9	0.04	0.04	1	23	11	3121	0	4711	0	0	1	0
1409	5736	4.73	0	1.21	0.45	0.32	0.81	6.57	0.14	0.4	1.54	1.54	0.15	9.81	0.13	0.13	10	0	0	3116	0	5610	0	0	1	0
1410	5737	3.74	0	1.27	1.61	1.6	1.57	11.39	0.09	0.25	1.34	1.43	0.09	17.93	0.11	0.1	1	0	0	3114	0	2562	0	0	1	0
1411	5739	3.01	2.1	1.33	0.97	0.7	0.96	0.58	0.02	0.01	0.89	0.88	0.58	1.57	0.02	0.02	64	72	84	3113	0	4673	0	0	0	0
1412	5741	4.37	2.82	1.23	3.87	3.87	1.54	4.96	0.09	0.27	1.23	1.22	0.2	10.34	0.15	0.15	0	31	54	3110	0	3511	0	0	1	0
1413	5749	0.7	0	2.43	3.24	1.97	3.19	163.58	0.04	0.06	0.74	0.68	0.01	334.25	0.1	0.11	147	0	78	3101	0	2813	0	0	0	0
1414	5751	4.78	2.43	1.21	0.56	0.55	0.57	0.45	0.02	0	0.53	0.75	1	2.57	0.1	0.07	5	30	218	3097	0	110	0	0	1	0
1415	5752	27.79	5.86	1.04	0.99	0.61	0.98	2.92	0.03	0.42	1.29	1.2	0.34	8.32	0.06	0.07	78	102	115	3096	0	4313	0	0	1	0
1416	5755	2.94	0	1.34	1.83	1.83	23.47	-11.91	-0.05	-0.16	1.37	1.33	-0.08	-10.51	-0.03	-0.03	0	0	0	3090	0	6200	1	1	1	1
1417	5757	2.56	0.76	1.39	0.79	0.35	0.78	1.68	0.01	0	1.93	1.93	0.57	7.51	0.03	0.03	46	70	28	3085	0	2830	0	0	1	0
1418	5761	2.25	0	1.44	1.58	1.19	2.72	5.22	0.04	0.07	1.42	1.42	0.19	10.99	0.06	0.06	52	0	123	3081	0	2570	0	0	1	0
1419	5764	17.9	6.57	1.06	1.15	0.89	3.89	2.69	0.03	0.07	1.72	1.71	0.34	5.59	0.03	0.03	46	91	136	3076	0	4690	0	0	1	0
1420	5767	11.2	0	1.09	0.77	0.77	0.37	2.25	0.07	0.14	1.59	1.59	0.44	4.58	0.09	0.09	0	0	0	3072	0	2561	0	0	1	0
1421	5768	0.68	0	2.48	0.84	0.57	0.94	7.43	0.03	0.03	2.33	2.33	0.13	16.56	0.03	0.03	11	0	7	3070	0	4711	0	0	1	0
1422	5770	9.78	0	1.1	1.36	0.86	1.6	0.19	0.01	0.01	0.42	0.35	0.6	2.33	0.04	0.05	223	0	0	3069	0	3101	0	0	0	0
1423	5774	5.21	1.27	1.19	1.21	0.8	14.44	25.1	0.1	0.4	1.94	1.94	0.04	26.95	0.06	0.06	64	106	100	3064	0	4674	0	0	1	0
1424	5775	13.65	0	1.07	0.82	0.82	0.3	11.69	0.05	0.47	2.84	2.81	0.09	18.71	0.03	0.03	0	0	77	3061	0	4941	0	0	1	0
1425	5778	3.3	2.13	1.3	2.4	2.34	3.46	42.1	0.17	0.45	1.45	1.45	0.02	53.51	0.15	0.15	5	37	101	3058	0	2561	0	0	1	0
1426	5786	2.28	1.04	1.44	0.67	0.54	0.8	4.66	0.09	0.17	5.18	5.16	0.21	6.35	0.02	0.02	4	18	5	3045	0	4730	0	0	1	0
1427	5790	66.83	0	1.01	0.96	0.48	0.35	0.73	0.01	-0.88	1.38	1.36	1.56	1.65	0.02	0.02	125	0	0	3043	0	4676	0	1	1	1
1428	5798	6.33	0.97	1.16	0.99	0.96	0.98	30.69	0.13	0.85	2.13	2.13	0.03	47.93	0.09	0.09	5	105	82	3038	0	1082	0	0	1	0
1429	5802	1.73	0.77	1.58	1.36	1	1.7	14.32	0.04	0.07	1.15	1.1	0.07	23.4	0.06	0.06	61	71	147	3033	0	4750	0	0	1	0
1430	5810	0.47	0	3.13	2.8	2.11	2.7	9.12	0.02	0.02	1	0.99	0.09	22.11	0.05	0.05	66	86	138	3022	0	4673	0	0	0	0
1431	5811	9.96	0.8	1.1	0.93	0.48	0.6	8.2	0.04	0.26	2.32	2.32	0.12	14.47	0.03	0.03	64	109	0	3022	0	4719	0	0	1	0
1432	5819	12.88	5.64	1.08	0.74	0.4	0.69	1.6	0.02	0.02	2.73	2.57	0.63	7.63	0.03	0.04	29	35	5	3012	0	4711	0	0	1	0
1433	5820	6.02	4.36	1.17	1.27	1.13	1.21	1.86	0.05	0.08	1.03	1	0.54	2.82	0.08	0.08	19	52	132	3012	0	4391	0	0	1	0
1434	5823	1.58	0.59	1.63	1.55	0.74	2.6	4.26	0.03	0.04	0.82	0.81	0.23	5.78	0.05	0.05	191	113	140	3006	0	4120	0	0	1	0
1435	5827	14.63	4.71	1.07	1.14	0.32	4.58	1.16	0.04	0.04	1.02	0.99	0.82	1.47	0.05	0.05	249	146	80	3001	0	2500	0	0	1	0
1436	5830	29.67	3.68	1.03	1.03	0.85	1.05	2.56	0.03	0.25	2.17	2.14	0.39	9.82	0.05	0.05	19	43	29	2999	0	5630	0	0	1	0
1437	5834	10.1	6.64	1.1	1.05	0.9	1.71	1.92	0.07	0.17	3.92	3.92	0.52	2.12	0.02	0.02	13	21	63	2996	0	4652	0	0	1	0
1438	5840	1.19	0.12	1.84	1.32	1.31	1.55	50.8	0.02	0.02	0.8	0.8	0.02	159.81	0.09	0.09	2	25	203	2993	0	2790	0	0	1	0
1439	5846	0.59	0.03	2.7	3.86	3.82	6.95	7.79	0.04	0.03	1.28	1.28	0.13	12.66	0.05	0.05	3	23	195	2988	0	7120	0	0	1	0
1440	5849	54.19	30.19	1.02	0.88	0.51	0.76	1.41	0.04	0.01	0.62	0.61	0.71	1.73	0.08	0.08	157	183	207	2984	0	4676	0	0	1	0
1441	5851	2.2	0.17	1.45	1.7	0.8	5.04	32.64	0.21	0.46	3.4	3.3	0.03	36.27	0.07	0.07	52	18	0	2984	0	4511	0	0	1	0
1442	5852	12.07	2.45	1.08	0.82	0.32	0.59	2.26	0.04	0.28	1	0.98	0.44	7.55	0.14	0.14	147	151	38	2983	0	2751	0	0	1	0
1443	5860	2.62	0	1.38	1.14	1.04	1.14	14.59	0.37	0.93	1.9	1.39	0.07	16.7	0.22	0.3	9	14	0	2974	0	5630	0	0	1	0
1444	5864	3.27	0	1.31	1.15	1.11	1.5	82.48	0.12	0.35	1.49	1.49	0.01	94.87	0.1	0.1	8	0	158	2971	0	4391	0	0	1	0
1445	5865	-2.37	0	0.58	0.46	0.45	-1.16	-46.47	-0.71	-1	1.79	1.66	-0.02	-38.12	-0.33	-0.36	1	0	103	2971	0	4941	1	1	1	1
1446	5869	6.75	0	1.15	2.56	2.56	17.53	8.68	0.03	0.24	4.53	4.53	0.12	12.57	0.01	0.01	0	0	0	2969	0	2820	0	0	1	0
1447	5873	23.6	9.55	1.04	1.08	0.81	1.22	2.05	0.05	0.48	0.79	0.71	0.46	4.5	0.13	0.14	86	98	194	2962	0	2612	0	0	1	0
1448	5881	0.47	0.12	3.12	4.62	4.19	10.27	80.95	0.31	0.32	2.66	2.66	0.01	85.57	0.12	0.12	12	15	103	2955	0	4649	0	0	1	0
1449	5886	116.11	0	1.01	1.03	0.16	1.38	1.44	0.02	0.22	0.93	0.92	0.69	2.04	0.04	0.04	312	0	0	2950	0	4771	0	0	1	0
1450	5888	1.63	0	1.61	1.75	1.71	2.56	3.28	0.08	0.05	2.94	2.94	0.26	5.61	0.04	0.04	2	22	2	2946	0	9200	0	0	1	0
1451	5890	0.54	0.46	2.85	1.34	1.32	1.03	3.08	0.02	0.01	0.15	0.14	0.36	6.54	0.26	0.27	4	74	22	2945	0	5510	0	0	1	0
1452	5892	12.34	0	1.08	1.08	1.08	179.32	34.76	0	0.05	1.5	1.5	0.03	42.83	0	0	0	176	172	2941	0	7410	0	0	1	0
1453	5893	1.27	0.05	1.78	1.89	1.58	6.24	88.17	0.17	0.26	1.43	1.42	0.01	102.28	0.14	0.14	38	105	106	2938	0	2712	0	0	1	0
1454	5896	1.3	0.44	1.77	1.34	0.97	1.28	18.76	0.06	0.09	1.1	1.07	0.05	35.24	0.11	0.11	48	67	75	2937	0	3109	0	0	1	0
1455	5899	3.18	0.16	1.31	1.23	1.23	2.06	107.94	0.03	0.1	1.65	1.64	0.01	177.54	0.03	0.03	0	148	50	2934	0	8700	0	0	1	0
1456	5905	0.75	0	2.33	0.8	0.78	0.95	2.31	0.03	0.02	0.2	0.19	0.43	4.41	0.25	0.27	4	0	0	2927	0	9329	0	0	1	0
1457	5909	2.2	0.18	1.45	1.44	1.27	1.92	2.98	0.01	0	1.57	1.54	0.34	13.06	0.03	0.03	21	103	48	2926	0	4673	0	0	1	0
1458	5910	95.24	0	1.01	1.06	1.06	61.48	229.82	0.03	0.39	2.7	2.7	0	233.39	0.01	0.01	0	0	0	2924	0	4321	0	0	1	0
1459	5912	1.06	0.01	1.94	2.33	2.24	51.75	32.87	0.16	0.19	1.22	1.21	0.04	34.15	0.16	0.16	11	97	184	2923	0	4652	0	0	1	0
1460	5914	1.88	0.55	1.53	1.96	1.89	3.22	70.87	0.24	0.53	1.67	1.5	0.01	81.27	0.16	0.18	7	64	82	2920	0	2561	0	0	1	0
1461	5919	3.31	0.16	1.3	1.23	1.21	1.76	28.93	0.05	0.16	3.17	3.17	0.03	67.12	0.04	0.04	1	38	30	2917	0	4673	0	0	1	0
1462	5923	7.85	0.5	1.13	1.89	1.51	1.77	121.76	0.05	0.33	1.09	1.08	0.01	251.07	0.1	0.1	42	82	106	2915	0	8299	0	0	1	0
1463	5928	0.73	0.19	2.36	1.55	1.01	1.43	8.83	0.03	0.05	0.95	1.03	0.11	24.13	0.09	0.08	74	60	94	2909	0	2891	0	0	1	0
1464	5929	0.37	0.14	3.72	1.24	1.24	1.07	49.57	0.3	0.28	0.57	0.52	0.02	52.53	0.56	0.6	0	9	112	2908	0	8299	0	0	1	0
1465	5931	4.09	0	1.24	0.72	0.48	0.5	-14.57	-0.03	-0.16	1.06	1.04	-0.07	-12.76	-0.02	-0.02	63	0	0	2908	0	4616	1	1	1	1
1466	5932	10.7	1.5	1.09	1.31	0.19	4.38	1.52	0.03	0.07	1.93	1.77	0.66	1.75	0.02	0.02	151	102	13	2906	0	4511	0	0	1	0
1467	5934	11.55	5.9	1.09	1.08	0.62	1.25	1.24	0.04	-0.04	0.97	0.97	0.8	1.54	0.05	0.05	124	152	159	2903	0	4752	0	0	1	1
1468	5935	1.63	0.49	1.61	3.44	2.57	3.2	30.43	0.17	0.32	0.87	0.87	0.03	34.5	0.22	0.22	80	58	109	2903	0	2830	0	0	1	0
1469	5936	16.88	3.12	1.06	1.04	0.47	1.2	-0.55	-0.01	-0.24	1.35	1.24	-1.82	0.74	0.01	0.01	124	43	0	2902	0	6810	1	1	1	1
1470	5948	0.86	0.08	2.17	3.02	2.48	2.55	117.67	0.15	0.2	1.02	1	0.01	141.5	0.18	0.18	45	62	102	2887	0	2110	0	0	1	0
1471	5953	0.53	0	2.9	0.6	0.57	0.98	10.76	0.04	0.04	0.18	0.18	0.09	15.6	0.3	0.3	3	0	26	2884	0	5510	0	0	1	0
1472	5954	3.48	0	1.29	1.41	1.41	1.79	-31.4	-0.07	-0.34	1.58	1.56	-0.03	-12.9	-0.02	-0.02	0	0	0	2880	0	6201	1	1	1	1
1473	5956	10.43	0	1.1	0.97	0.75	0.92	2.41	0.04	0.19	1.18	1.14	0.41	4.78	0.07	0.07	55	0	164	2878	0	1812	0	0	1	0
1474	5957	1.69	0.44	1.59	1.85	1.69	2.94	6.71	0.03	0.02	1.33	1.31	0.15	13.56	0.04	0.04	19	93	153	2875	0	2561	0	0	1	0
1475	5958	4.38	0.13	1.23	1.23	1.12	4.01	22.99	0.03	0.08	1.78	1.7	0.04	26.32	0.02	0.02	16	95	0	2874	0	4120	0	0	1	0
1476	5961	5.98	0.5	1.17	1.1	0.97	1.48	9.48	0.02	0.04	3.06	3.05	0.11	20.7	0.01	0.01	12	65	50	2868	0	4642	0	0	1	0
1477	5968	8.67	1.93	1.12	0.98	0.97	0.91	-18.02	-0.07	-0.7	1.12	1.12	-0.06	-6.16	-0.02	-0.02	3	68	228	2862	0	8010	1	1	1	1
1478	5970	1.73	0	1.58	1.4	1.4	2.91	55.36	0.06	0.11	1.62	1.62	0.02	80.2	0.05	0.05	0	99	124	2860	0	8800	0	0	1	0
1479	5972	2	0	1.5	1.38	1.08	1.89	59.04	0.17	0.36	1.77	1.79	0.02	71.84	0.11	0.11	34	0	0	2858	0	2599	0	0	1	0
1480	5977	64.18	0	1.02	0.59	0.38	0.15	13.38	0.02	0.3	1.44	1.15	0.07	46.29	0.06	0.07	51	0	0	2855	0	4771	0	0	1	0
1481	5982	3.65	1.23	1.27	1	0.67	1	1.72	0.03	0.02	0.61	0.6	0.55	2.08	0.06	0.06	67	39	116	2849	0	4661	0	0	1	0
1482	5984	26.65	7.13	1.04	0.53	0.52	0.19	0.93	0.02	-0.07	1.18	1.11	1.07	1.37	0.03	0.03	1	129	132	2843	0	4941	0	1	1	1
1483	5989	3.69	1.69	1.27	1.03	0.8	1.03	6.65	0.04	0.1	1.51	1.5	0.15	10.47	0.04	0.04	29	86	84	2836	0	1310	0	0	1	0
1484	5990	26.91	0	1.04	0.66	0.65	0.32	1.08	0.04	0.1	1.48	1.46	0.92	1.44	0.04	0.04	1	0	97	2836	0	4941	0	0	1	0
1485	5991	3.22	0.75	1.31	1.65	1.56	9.28	3.67	0.04	0.05	1.41	1.38	0.27	5.52	0.04	0.04	13	96	188	2835	0	4391	0	0	1	0
1486	5992	4.8	2.8	1.21	0.94	0.84	0.92	1.63	0.04	0.02	1.28	1.24	0.61	3.12	0.05	0.06	18	25	122	2834	0	2562	0	0	1	0
1487	5999	1.62	0.12	1.62	1	1	1	3.49	0.01	0.02	0.33	0.32	0.29	25.21	0.21	0.22	0	98	127	2828	0	3832	0	0	1	0
1488	6014	10.18	0	1.1	1.1	0.43	4.31	4.02	0.07	0.4	1.8	1.78	0.25	4.24	0.04	0.04	121	0	0	2817	0	4531	0	0	1	0
1489	6016	0.39	0.04	3.57	2.89	2.51	2.53	20.19	0.05	0.04	0.52	0.5	0.05	26.88	0.12	0.12	65	113	394	2814	0	4673	0	0	1	0
1490	6017	2.7	1.32	1.37	1.07	0.84	1.09	1.46	0.03	0.01	0.86	0.85	0.68	2.91	0.06	0.06	53	81	161	2814	0	2562	0	0	1	0
1491	6022	1.94	0.04	1.52	2.26	1.86	13.16	4.79	0.09	0.1	2.04	2	0.21	5.57	0.05	0.05	30	67	91	2809	0	4777	0	0	1	0
1492	6023	3.06	0.21	1.33	1.55	1.07	4.25	42.27	0.27	0.75	2.27	2.17	0.02	45.6	0.13	0.13	45	66	62	2809	0	9524	0	0	1	0
1493	6025	10.91	0	1.09	1.6	0.24	4.56	-1.2	-0.03	-0.57	1.57	1.57	-0.83	-0.53	-0.01	-0.01	180	0	10	2808	0	4765	1	1	1	1
1494	6027	9.61	0	1.1	0.85	0.85	0.56	2.94	0.05	0.19	1.57	1.47	0.33	4.65	0.05	0.06	0	0	0	2807	0	4941	0	0	1	0
1495	6032	1.59	0.79	1.63	1.33	1.16	1.74	7.93	0.18	0.28	2.77	2.76	0.13	8.77	0.07	0.07	13	11	59	2805	0	4639	0	0	1	0
1496	6035	4.75	1.12	1.21	1.52	1.52	3.83	4.22	0.02	0.01	2.6	2.6	0.24	6.89	0.01	0.01	0	49	89	2802	0	5800	0	0	1	0
1497	6037	15.26	0	1.07	4.24	1.01	57.07	1.71	0.02	0.09	0.45	0.09	0.53	1.84	0.05	0.26	610	0	3	2800	0	6810	0	0	1	0
1498	6038	9.45	0.61	1.11	1.07	0.75	1.51	1.95	0.02	0.03	1.07	1.07	0.51	9.52	0.07	0.07	90	201	178	2799	0	4673	0	0	1	0
1499	6039	1.69	1.1	1.59	1.76	1.72	1.41	5.67	0.06	0.1	0.67	0.67	0.18	18.87	0.31	0.31	6	31	141	2799	0	2562	0	0	1	0
1500	6043	2.56	0	1.39	3.23	3.22	3.94	4.6	0.03	0.05	1.25	1.24	0.22	13.57	0.07	0.07	1	0	0	2797	0	2590	0	0	1	0
1501	6045	3.71	0	1.27	1.17	0.75	1.26	3.56	0.02	0.03	1.43	1.32	0.28	8.62	0.04	0.04	59	0	59	2794	0	4120	0	0	1	0
1502	6048	2.73	0.58	1.37	1.43	1.17	18.03	20.15	0.02	0	2.09	2.08	0.05	23.9	0.01	0.01	31	87	132	2791	0	4651	0	0	1	0
1503	6057	15.54	0	1.06	1.26	1.18	1.35	-6.54	-0.05	-0.96	1.37	1.37	-0.22	-2.44	-0.02	-0.02	11	0	0	2786	0	2550	1	1	0	1
1504	6060	2.87	0.56	1.35	1.36	1.01	1.4	12.9	0.06	0.16	1.41	1.39	0.08	16.65	0.06	0.06	40	68	45	2783	0	4322	0	0	1	0
1505	6069	2.73	0.38	1.37	1.99	1.3	15.6	1.11	0.01	0	1.21	1.15	0.66	2.7	0.01	0.02	100	91	174	2771	0	4322	0	0	1	0
1506	6073	122.66	10.78	1.01	2.04	2.01	1.7	11.06	0.01	0.32	0.76	0.47	0.09	29.24	0.04	0.06	3	112	64	2767	0	8122	0	0	1	0
1507	6078	5.99	0	1.17	1.12	1.1	2.58	58.13	0.11	0.5	1.46	1.46	0.02	66.04	0.09	0.09	5	0	0	2762	0	2822	0	0	1	0
1508	6079	9.23	0	1.11	1.37	1.36	1.18	31.19	0.07	0.59	1.01	0.91	0.03	58.6	0.13	0.15	1	0	0	2761	0	4673	0	0	1	0
1509	6080	18.44	0	1.05	1.57	0.6	5.99	1.52	0.05	0.29	0.99	0.98	0.66	1.7	0.06	0.06	212	0	128	2761	0	4339	0	0	1	0
1510	6081	4.87	3.09	1.21	1.43	0.56	3.04	2.22	0.03	0.01	2.42	1.88	0.45	4.84	0.03	0.04	80	19	42	2759	0	4520	0	0	1	0
1511	6082	6.79	0	1.15	1.08	0.41	1.27	6.32	0.11	0.48	2.22	2.22	0.16	8.11	0.06	0.06	80	0	16	2758	0	4764	0	0	1	0
1512	6086	43.77	1.2	1.02	0.97	0.77	0.41	403.25	0.02	0.42	0.94	0.89	0	493.3	0.02	0.02	76	288	254	2750	0	4645	0	0	0	0
1513	6087	11.12	4.18	1.09	0.99	0.07	0.99	1.57	0.03	0.08	0.78	0.75	0.64	3.26	0.08	0.08	307	237	9	2750	0	4771	0	0	1	0
1514	6090	13.72	0	1.07	1.84	1.82	6.71	-16.87	-0.12	-1.87	3.62	3.62	-0.06	-14.75	-0.03	-0.03	1	0	0	2747	0	4631	1	1	1	1
1515	6099	2.7	0.26	1.37	1.39	1.39	2.45	6.55	0.12	0.21	2.28	2.28	0.15	8.31	0.07	0.07	0	66	96	2742	0	4941	0	0	1	0
1516	6101	8.8	0	1.11	0.63	0.46	0.82	5.12	0.12	0.9	4.12	4.06	0.2	9.53	0.06	0.06	6	0	0	2740	0	4730	0	0	1	0
1517	6102	1.09	0.01	1.92	8.34	8.28	6.25	58.44	0.08	0.15	1.04	0.93	0.02	68.42	0.09	0.1	2	11	96	2740	0	4931	0	0	1	0
1518	6103	2.8	0.15	1.36	1.05	1.05	1.15	7.79	0.05	0.07	1.42	1.4	0.13	17.87	0.08	0.08	0	101	141	2739	0	4100	0	0	1	0
1519	6112	1.05	0	1.96	1.03	0.78	1.03	7.61	0.06	0.07	1.14	1.17	0.13	11.65	0.08	0.08	35	0	0	2727	0	4321	0	0	1	0
1520	6115	0.36	0.21	3.79	1.04	1.04	1	7.77	0.04	0.03	0.13	0.1	0.13	16.13	0.56	0.69	0	15	0	2723	0	6820	0	0	1	0
1521	6117	4.54	0.34	1.22	1.28	1.27	11.97	9.52	0.07	0.24	1.81	1.8	0.1	10.85	0.04	0.05	1	72	156	2721	0	2712	0	0	1	0
1522	6120	2.33	0.89	1.43	0.98	0.94	0.97	11.58	0.22	0.53	1.75	1.6	0.09	12.88	0.15	0.16	5	64	87	2718	0	3212	0	0	1	0
1523	6132	8.02	0.98	1.12	1.12	0.47	1.79	1.45	0.02	0.02	1.2	1.2	0.69	1.66	0.02	0.02	155	208	65	2710	0	4754	0	0	1	0
1524	6136	2.07	0.96	1.48	0.97	0.78	0.96	3.1	0.05	0.05	0.95	0.95	0.32	3.67	0.06	0.06	44	99	166	2704	0	2712	0	0	1	0
1525	6137	14.46	6.95	1.07	1.01	1	1.01	1.82	0.03	0.15	1.33	1.32	0.55	3.94	0.05	0.05	1	19	150	2701	0	1723	0	0	1	0
1526	6142	2.16	0.29	1.46	1.58	1.23	3.33	236.92	0.17	0.36	1.24	1.22	0	294.64	0.17	0.17	57	128	0	2698	0	2433	0	0	1	0
1527	6145	5.66	0	1.18	1.17	1.14	1.36	17.78	0.13	0.46	1.56	1.56	0.06	19.52	0.09	0.09	4	0	121	2697	0	4669	0	0	1	0
1528	6147	3.03	0.63	1.33	1.27	0.96	1.62	3.34	0.03	0.03	1.44	1.42	0.3	8.42	0.05	0.05	47	74	136	2696	0	2821	0	0	1	0
1529	6151	2.73	0	1.37	1.36	1.17	44.46	106.24	0.32	0.85	4.83	4.83	0.01	106.82	0.07	0.07	11	29	42	2694	0	7911	0	0	1	0
1530	6152	17.45	0	1.06	1.06	1	1.61	2.43	0.06	0.27	3.52	3.47	0.4	3.09	0.02	0.02	5	0	0	2693	0	3101	0	0	1	0
1531	6154	8.98	1.83	1.11	0.75	0.75	0.35	3.36	0.04	0.1	1.8	1.75	0.28	6.34	0.04	0.04	0	126	116	2691	0	5911	0	0	1	0
1532	6158	0.55	0	2.8	2.86	2.52	3.08	104.8	0.2	0.21	2.92	2.92	0.01	145.61	0.09	0.09	11	0	0	2686	0	4677	0	0	0	0
1533	6159	0.79	0	2.27	3.67	2.8	4.38	1.48	0.01	0	0.81	0.72	0.62	8.17	0.05	0.06	88	0	233	2686	0	4762	0	0	1	0
1534	6167	7.34	2.8	1.14	1.54	0.9	1.95	7.1	0.06	0.23	2.58	2.58	0.14	12.76	0.04	0.04	43	49	3	2675	0	4771	0	0	1	0
1535	6171	3.7	0.45	1.27	1.79	1.64	11.26	33.43	0.25	0.79	2.05	2.12	0.03	35.43	0.13	0.13	14	65	110	2673	0	2841	0	0	1	0
1536	6178	2.61	0	1.38	1.75	1.75	2.48	10.61	0.05	0.12	1.34	1.3	0.1	22.15	0.08	0.08	0	0	130	2666	0	4941	0	0	1	0
1537	6185	81.9	16.48	1.01	0.95	0.79	0.66	1.59	0.01	0.02	0.97	0.97	0.63	3.48	0.02	0.02	55	260	100	2663	0	2510	0	0	1	0
1538	6187	6.46	0	1.15	2.12	0.17	39.89	12.62	0.07	0.24	7.14	6.74	0.08	13.62	0.01	0.01	46	0	0	2660	0	4511	0	0	1	0
1539	6190	8.55	0	1.12	0.93	0.51	0.84	-3.46	-0.02	-0.29	5.96	5.86	-0.3	-2.81	0	0	19	0	0	2658	0	4711	1	1	1	1
1540	6193	6.3	0	1.16	0.46	0.42	0.32	5.47	0.04	0.07	0.68	0.66	0.18	17.64	0.17	0.18	16	0	0	2657	0	1083	0	0	1	0
1541	6195	5.25	0	1.19	0.94	0.87	0.9	1.25	0.06	0.01	3.68	3.67	0.8	2.63	0.03	0.03	4	0	0	2655	0	8121	0	0	1	0
1542	6198	1.62	0	1.62	1.37	1.37	2.54	11.34	0.01	0.01	1.68	1.67	0.09	48.99	0.03	0.03	1	18	132	2652	0	4120	0	0	1	0
1543	6203	14.68	0.04	1.07	1.26	0.95	4.59	17.81	0.03	0.16	2.82	2.73	0.06	25.27	0.02	0.02	30	66	51	2648	0	5610	0	0	1	0
1544	6206	9.04	4.38	1.11	1.17	0.98	1.38	1.75	0.03	0	0.89	0.86	0.53	3.83	0.06	0.07	48	129	125	2646	0	1520	0	0	1	0
1545	6207	23.55	0	1.04	1.17	1.17	1.28	1.11	0.04	-0.79	3.47	3.45	0.9	2.43	0.02	0.02	0	34	36	2644	0	5510	0	0	1	1
1546	6208	3.53	0	1.28	0.53	0.34	0.55	3.69	0.05	0.12	1.1	1.1	0.27	4.7	0.06	0.06	40	0	0	2644	0	1051	0	0	1	0
1547	6211	1.15	0.05	1.87	2.24	2.03	3.31	9.12	0.03	0.04	1.44	1.43	0.11	15.8	0.04	0.04	19	86	147	2643	0	4639	0	0	1	0
1548	6217	0.59	0	2.69	3.52	3.43	19.94	87.28	0.11	0.12	1.23	1.21	0.01	96.34	0.1	0.1	7	57	52	2637	0	2220	0	0	1	0
1549	6218	5.25	2.87	1.19	1.67	1.54	1.51	11.48	0.15	0.59	1.11	1.19	0.09	13.01	0.15	0.14	14	60	150	2637	0	3312	0	0	1	0
1550	6233	7.84	0	1.13	0.68	0.51	0.71	1.62	0.03	0.02	0.86	0.83	0.61	2.67	0.06	0.06	39	0	0	2623	0	4634	0	0	1	0
1551	6237	1.42	0.26	1.71	1.34	1.25	1.29	8.36	0.04	0.05	1.74	1.74	0.14	22.27	0.08	0.08	7	53	71	2615	0	3800	0	0	1	0
1552	6242	5.99	1	1.17	1.22	1.22	5.61	329.46	0.06	0.17	1.85	1.78	0	390.73	0.04	0.04	0	68	163	2613	0	8559	0	0	1	0
1553	6243	-1.79	0	0.44	0.46	0.25	-8.78	-7.04	-0.16	-0.14	2.01	2.01	-0.14	-6.05	-0.07	-0.07	75	0	0	2612	0	2892	1	1	1	1
1554	6248	8.53	3.01	1.12	0.73	0.73	0.57	6.74	0.09	0.68	2.05	1.78	0.15	12.39	0.08	0.09	1	32	73	2608	0	8800	0	0	1	0
1555	6249	0.59	0.26	2.69	2.71	2.5	9.52	29.02	0.18	0.23	2.78	2.67	0.04	30.62	0.08	0.08	9	16	83	2608	0	4676	0	0	1	0
1556	6255	21.61	7.44	1.05	1.2	0.84	2.12	1.81	0.04	-0.18	1.07	1.04	0.55	3.17	0.06	0.06	90	55	148	2607	0	2219	0	0	1	1
1557	6256	30.73	6.67	1.03	1.05	1.05	1.53	3.69	0.03	0.4	1.57	1.49	0.27	4.07	0.02	0.03	0	114	186	2605	0	7022	0	0	1	0
1558	6257	6.01	1.88	1.17	1.22	0.92	1.27	2.26	0.07	0.15	1.67	1.63	0.45	3.93	0.08	0.08	33	68	86	2604	0	2733	0	0	1	0
1559	6259	2.99	0	1.33	1.88	1.88	3.27	-10.38	-0.05	-0.19	0.56	0.39	-0.1	4.99	0.04	0.06	0	0	67	2602	0	6000	1	1	1	1
1560	6262	5.25	0	1.19	1.1	1.1	1.17	10.74	0.05	0.05	1.59	1.57	0.09	28.01	0.08	0.08	0	0	0	2598	0	7022	0	0	1	0
1561	6265	5.68	4	1.18	1.13	1.13	2.08	1.27	0.02	0.01	0.83	0.78	0.79	1.68	0.03	0.03	0	97	119	2595	0	240	0	0	1	0
1562	6266	11.56	0.84	1.09	0.94	0.55	0.6	-22.79	-0.06	-0.93	1.29	1.24	-0.04	-3.98	-0.01	-0.01	101	117	115	2593	0	2042	1	1	1	1
1563	6267	2.12	0.09	1.47	2.12	1.71	3.52	117.5	0.14	0.3	1.02	1.01	0.01	158.59	0.18	0.18	57	59	92	2593	0	2611	0	0	1	0
1564	6270	14.61	0.13	1.07	1.12	1.12	5.97	4.35	0.04	0.16	1.22	1.12	0.23	5.43	0.04	0.04	1	218	186	2590	0	7112	0	0	1	0
1565	6273	2.47	1.11	1.4	1.56	0.13	15.87	7.15	0.07	0.14	0.32	0.4	0.14	7.21	0.21	0.17	1016	292	40	2587	0	4120	0	0	1	0
1566	6277	-16.34	-3.71	0.94	1.12	0.85	4.25	-8.35	-0.1	-1.71	1.81	1.8	-0.12	-7.15	-0.05	-0.05	46	123	111	2585	0	4649	1	1	1	1
1567	6284	5.89	0.56	1.17	1.16	1.07	8.26	21.27	0.14	0.63	2.04	2.04	0.05	21.75	0.07	0.07	14	106	134	2581	0	4676	0	0	1	0
1568	6288	78.68	29.88	1.01	0.59	0.55	0.52	0.77	0.03	-1.53	1.43	1.42	1.29	2.96	0.07	0.07	7	36	5	2578	0	5610	0	1	1	1
1569	6290	9.57	0	1.1	1.11	1.11	1.16	303.45	0.08	0.01	3.48	3.47	0	747.01	0.05	0.05	0	11	5	2577	0	7490	0	0	1	0
1570	6293	18.92	4.27	1.05	1.1	1.02	1.33	6.61	0.05	0.66	1.87	1.84	0.15	8.48	0.03	0.03	11	96	120	2575	0	2573	0	0	1	0
1571	6296	1.62	0	1.62	0.09	0.09	0.4	1.73	0.02	0.02	0.49	0.04	0.57	1.82	0.04	0.46	0	0	0	2574	0	3511	0	0	1	0
1572	6304	0.99	0	2.01	1.82	1.78	5.09	256.83	0.09	0.12	2.31	2.31	0	271.81	0.04	0.04	4	0	0	2568	0	8121	0	0	1	0
1573	6311	7.58	4.67	1.13	1.64	0.66	10.84	3.49	0.11	0.46	3.4	3.38	0.29	3.57	0.03	0.03	62	22	15	2561	0	4511	0	0	1	0
1574	6323	27.36	13.83	1.04	0.74	0.71	0.51	1.21	0.03	0.07	1.44	1.36	0.83	2.28	0.04	0.04	7	74	75	2553	0	4941	0	0	1	0
1575	6324	18.96	0	1.05	0.69	0.69	0.45	1.37	0.02	0.13	0.39	0.39	0.73	4.44	0.2	0.2	1	0	0	2553	0	5510	0	0	1	0
1576	6327	87.18	0	1.01	0.92	0.92	0.73	10.74	0.01	0.6	4.57	4.57	0.09	55.95	0.01	0.01	0	26	22	2548	0	7911	0	0	1	0
1577	6340	45.6	0	1.02	0.84	0.28	0.41	2.85	0.01	0.03	1.28	1.2	0.35	4.4	0.02	0.02	145	0	0	2532	0	4770	0	0	1	0
1578	6342	7.16	2.41	1.14	1.24	0.95	2.37	1.88	0.06	0.08	1.64	1.67	0.54	3.08	0.06	0.06	46	60	119	2531	0	2894	0	0	1	0
1579	6343	4.45	0	1.22	1.24	1.17	4.62	11.22	0.21	0.73	2.07	2.02	0.09	11.66	0.1	0.1	9	0	92	2529	0	2573	0	0	1	0
1580	6347	8.14	5.33	1.12	1.95	0.87	1.75	1.13	0.02	0.02	0.72	0.63	0.88	2.71	0.07	0.08	169	96	126	2526	0	161	0	0	1	0
1581	6348	9.45	6.32	1.11	0.64	0.64	0.65	3.33	0.04	0.16	1.29	1.28	0.3	7.71	0.08	0.08	0	33	101	2525	0	7490	0	0	1	0
1582	6351	53.55	0	1.02	0.98	0.94	0.73	247.43	0.04	-0.71	2.78	2.75	0	456.6	0.03	0.03	4	75	106	2525	0	5510	0	0	0	1
1583	6352	0.69	0.07	2.46	2.03	1.54	1.71	3.77	0.01	0	0.72	0.86	0.27	27.51	0.09	0.07	72	122	158	2524	0	3830	0	0	1	0
1584	6357	1.53	0.24	1.65	1.66	1.55	7.27	4.87	0.05	0.09	2.11	2.11	0.21	6.26	0.03	0.03	10	72	119	2519	0	7112	0	0	1	0
1585	6364	14.73	0.03	1.07	0.74	0.58	0.54	-28.92	-0.06	-1.21	4.55	4.51	-0.03	10.88	0.01	0.01	9	30	14	2514	0	5510	1	1	1	1
1586	6372	1.07	0.36	1.94	2.09	1.24	3.02	3.12	0.02	0.02	1.03	1.02	0.32	3.54	0.02	0.02	115	70	143	2508	0	4540	0	0	1	0
1587	6373	4.52	0	1.22	6.3	5.17	9.89	21.38	0.04	0.1	1.16	1.12	0.04	30.33	0.04	0.04	52	34	139	2508	0	4673	0	0	0	0
1588	6377	6.42	1.88	1.16	1.29	0.8	1.13	26	0.13	0.9	0.69	0.35	0.04	29.41	0.21	0.4	72	46	109	2507	0	3100	0	0	1	0
1589	6383	0.89	0	2.12	2.48	1.43	4.54	40.93	0.11	0.14	1.28	1.28	0.02	43.17	0.09	0.09	103	0	105	2504	0	4645	0	0	1	0
1590	6385	53.66	9.63	1.02	1	0.48	0.98	1.97	0.03	0.27	1.54	1.47	0.58	4.77	0.05	0.05	110	106	68	2503	0	2790	0	0	1	0
1591	6388	20.57	8.49	1.05	0.99	0.99	0.97	-0.7	-0.01	-0.77	1.32	1.35	-1.76	1.2	0.02	0.02	0	145	176	2502	0	3900	1	1	1	1
1592	6389	26.75	2.09	1.04	1.43	1.42	2.29	86.98	0.02	0.52	2.26	2.26	0.01	119.85	0.01	0.01	1	52	56	2502	0	8800	0	0	1	0
1593	6391	2.56	0	1.39	1.69	1.68	1.89	2.23	0.02	0.02	1.63	1.55	0.45	6.09	0.03	0.04	1	0	0	2502	0	4941	0	0	1	0
1594	6399	1.73	0	1.58	1.57	1.17	3.03	53.65	0.12	0.22	0.76	0.75	0.02	58.84	0.17	0.17	105	0	0	2496	0	6810	0	0	1	0
1595	6401	35.5	4.9	1.03	0.96	0.76	0.92	1.78	0.03	0.05	1.62	1.61	0.56	6.17	0.06	0.06	30	57	108	2495	0	1623	0	0	1	0
1596	6403	8.11	1.41	1.12	1.13	0.74	1.48	7.95	0.03	0.11	1.99	1.97	0.12	14.61	0.03	0.03	52	105	61	2494	0	1723	0	0	1	0
1597	6405	37.5	0	1.03	1.18	0.65	1.67	2.24	0.02	-0.07	4.82	4.81	0.45	5.68	0.01	0.01	28	0	0	2491	0	4711	0	0	1	1
1598	6406	0.96	0.26	2.04	2.35	2.33	2.48	43.89	0.08	0.1	1.09	1.03	0.02	60.19	0.1	0.1	1	55	79	2491	0	4941	0	0	1	0
1599	6410	5.69	0	1.18	3.48	3.48	2.16	-3.76	-0.02	-0.12	1.02	1.02	-0.27	3.03	0.01	0.01	0	0	0	2485	0	5222	1	1	1	1
1600	6411	0.32	0	4.17	4.23	1.04	2.14	165.83	0.03	0.03	0.67	0.67	0	281.98	0.06	0.06	248	46	1	2485	0	4771	0	0	0	0
1601	6415	9.8	3.33	1.1	0.6	0.6	0.74	6.58	0.08	0.36	3.12	2.96	0.15	20.55	0.08	0.08	0	22	0	2482	0	5510	0	0	1	0
1602	6416	3.21	0.02	1.31	1.61	1.52	38.57	32.06	0.1	0.29	0.96	0.94	0.03	33.64	0.11	0.11	21	113	119	2482	0	2829	0	0	1	0
1603	6417	4.96	0	1.2	1.3	0.42	6.34	144.47	0.04	0.15	1.06	1.05	0.01	235.74	0.06	0.06	224	170	19	2482	0	4120	0	0	1	0
1604	6418	35.05	19	1.03	1.11	0.71	4.44	1.35	0.03	0.04	0.92	1.03	0.74	1.46	0.03	0.03	140	105	192	2481	0	4120	0	0	1	0
1605	6426	1.67	0.05	1.6	1.39	1.23	1.55	447.39	0.12	0.21	1.61	1.62	0	541.2	0.09	0.09	18	52	109	2474	0	3299	0	0	0	0
1606	6427	1.34	0	1.75	1.43	1.42	1.34	10.7	0.07	0.13	0.9	0.85	0.09	16.97	0.12	0.12	1	0	151	2472	0	4941	0	0	1	0
1607	6431	3.87	2.02	1.26	1.78	1.65	1.43	8.05	0.1	0.31	1.07	1.07	0.12	13.89	0.16	0.16	12	55	16	2471	0	3109	0	0	1	0
1608	6434	1.94	0.72	1.51	1.39	1.13	1.45	11.34	0.08	0.14	1.79	1.81	0.08	17.02	0.06	0.06	24	50	42	2469	0	2599	0	0	1	0
1609	6435	7.09	1.01	1.14	1.29	1.26	2.08	18.6	0.06	0.33	1.51	1.5	0.05	31.72	0.06	0.07	4	118	146	2468	0	2562	0	0	1	0
1610	6440	13.44	0	1.07	1.21	0.66	5.37	3.41	0.03	0.15	0.88	0.77	0.29	4.61	0.04	0.05	182	0	194	2464	0	4120	0	0	1	0
1611	6441	1.5	0	1.67	0.95	0.8	0.93	19.65	0	0.01	0.65	0.61	0.02	86.83	0.01	0.01	47	0	245	2463	0	3514	0	0	0	0
1612	6444	3.21	0.14	1.31	2.01	1.42	4.52	10.79	0.03	0.07	1.51	1.47	0.09	27.27	0.06	0.06	62	63	70	2462	0	2511	0	0	1	0
1613	6445	10.57	0	1.09	1.49	1.17	2.87	3.21	0.05	0.23	1.5	1.53	0.31	7.06	0.07	0.07	45	0	0	2461	0	1431	0	0	1	0
1614	6448	20.51	3.79	1.05	1.24	1.16	1.46	0.29	0.06	0.41	1.5	1.5	0.59	1.56	0.04	0.04	11	126	81	2458	0	9511	0	0	0	0
1615	6449	10.45	2.96	1.1	1.94	1.08	5.72	1.87	0.04	0.11	0.71	0.66	0.52	2.27	0.06	0.06	206	99	251	2457	0	4673	0	0	1	0
1616	6455	8	0	1.12	0.86	0.53	0.7	85.27	0.06	0.48	0.81	0.72	0.01	171.58	0.16	0.18	112	0	0	2453	0	4313	0	0	1	0
1617	6458	4.05	3.95	1.25	1.41	1.41	1	-1.33	-0.01	-0.1	0.03	0.03	-0.75	3.31	0.8	0.82	0	6	0	2451	0	5510	1	1	1	1
1618	6459	0.48	0	3.07	2.91	2.9	2.83	433.29	0.27	0.29	0.91	0.9	0	444.26	0.31	0.31	2	0	0	2451	0	2220	0	0	0	0
1619	6464	14.08	4.4	1.07	0.98	0.83	0.92	1.49	0.01	0.05	0.98	0.89	0.67	3.26	0.02	0.02	42	140	241	2447	0	121	0	0	1	0
1620	6468	2.95	0	1.34	1.46	0.99	1.47	9.61	0.08	0.21	1.04	1.03	0.1	13.48	0.11	0.11	68	0	114	2440	0	4663	0	0	1	0
1621	6471	14.13	2.23	1.07	0.97	0.97	0.78	1.44	0.02	0.04	0.66	0.62	0.7	3.48	0.09	0.09	0	257	315	2439	0	6920	0	0	1	0
1622	6483	0.79	0	2.26	2.45	2.19	24.39	79.23	0.12	0.14	1.13	1.12	0.01	83.47	0.11	0.12	33	92	115	2429	0	4674	0	0	1	0
1623	6487	1.33	0	1.75	1.44	1.3	1.74	1.64	0.04	0.02	0.79	0.79	0.61	2.52	0.07	0.07	32	0	0	2426	0	812	0	0	1	0
1624	6488	4.98	0.44	1.2	3.37	0.9	1.19	1.94	0	-0.01	0.07	0.06	0.51	13.49	0.44	0.47	828	90	56	2425	0	6820	0	0	1	1
1625	6491	1.47	0.46	1.68	2.08	1.26	3.02	20.4	0.07	0.11	1.52	1.47	0.05	42.34	0.1	0.1	75	69	29	2424	0	3230	0	0	1	0
1626	6492	3.53	0.92	1.28	0.99	0.71	0.98	3.95	0.04	0.07	2.35	2.35	0.25	5.88	0.02	0.02	24	67	0	2424	0	4639	0	0	1	0
1627	6507	1.72	0.68	1.58	1.54	1.35	2.72	35.92	0.12	0.21	1.42	1.37	0.03	43.01	0.1	0.11	25	50	96	2411	0	2510	0	0	1	0
1628	6509	5.97	0	1.17	1.98	1.98	3.78	1.83	0.05	0.09	1.17	1.12	0.53	3.38	0.07	0.08	0	0	0	2409	0	7739	0	0	1	0
1629	6511	68.71	0	1.01	1.01	0.62	3.37	8.93	0.02	0.68	1.02	1.05	0.13	11.83	0.03	0.03	138	0	0	2408	0	1391	0	0	1	0
1630	6518	0.35	0.02	3.85	2.56	2.38	1.6	244.76	0.2	0.19	1.57	1.56	0	284.53	0.15	0.15	8	26	33	2406	0	8690	0	0	1	0
1631	6523	22.87	5.21	1.04	0.91	0.8	0.9	-6.32	-0.02	-0.59	0.97	0.94	-0.16	13.47	0.04	0.04	22	56	152	2404	0	2561	1	1	1	1
1632	6529	0.45	0.01	3.23	3.2	3.1	4.13	5.44	0.01	0.01	0.27	0.24	0.15	9.03	0.03	0.03	34	306	570	2399	0	2399	0	0	0	0
1633	6530	2.78	0.1	1.36	1.16	1.05	1.67	153.22	0.09	0.23	1.86	1.84	0.01	240.05	0.07	0.07	14	115	63	2399	0	4520	0	0	0	0
1634	6535	1.79	0.35	1.56	1.53	1.53	1.87	25.19	0.11	0.29	0.87	0.8	0.04	29.31	0.15	0.17	0	98	160	2396	0	5229	0	0	1	0
1635	6538	6.41	0	1.16	2.13	0.32	4.99	0.58	0.01	-0.1	0.29	0.29	1.71	0.66	0.05	0.05	933	0	143	2392	0	4120	0	1	1	1
1636	6540	3.78	1.06	1.26	0.74	0.73	0.68	4.1	0.06	0.12	1.26	1.21	0.24	5.87	0.06	0.07	1	79	119	2390	0	2562	0	0	1	0
1637	6541	0.51	0.02	2.96	2.96	2.26	14.67	79.8	0.03	0.04	1.59	1.56	0.01	117.81	0.03	0.03	51	68	0	2390	0	4752	0	0	0	0
1638	6545	9.91	1.29	1.1	0.72	0.72	0.46	12.38	0.12	0.74	4.03	4.01	0.08	19.57	0.05	0.05	0	35	20	2385	0	8299	0	0	1	0
1639	6546	5.6	0	1.18	1.18	1.15	5.57	39.6	0.01	0.03	1.47	1.47	0.01	138.79	0.01	0.01	6	0	0	2385	0	2899	0	0	0	0
1640	6547	4.11	0	1.24	1.68	1.57	2.27	199.92	0.27	0.9	2.5	2.5	0.01	259.59	0.14	0.14	7	34	26	2381	0	9603	0	0	1	0
1641	6550	8.49	0.44	1.12	0.85	0.85	0.62	26.88	0.08	0.55	2	1.99	0.04	46.47	0.07	0.07	0	108	113	2380	0	4941	0	0	1	0
1642	6554	26.8	0	1.04	1.03	0.4	6.28	36.81	0.02	0.52	7.25	7.1	0.03	39.68	0	0	31	0	0	2379	0	4120	0	0	1	0
1643	6559	1.02	0	1.98	2.72	1.67	8.86	146.85	0.15	0.22	1.29	0.93	0.01	158.59	0.13	0.17	101	0	20	2377	0	4120	0	0	0	0
1644	6567	46.74	4.1	1.02	1.13	1.13	2.91	28.86	0.05	0.06	2.71	2.69	0.03	35.23	0.02	0.02	0	36	107	2371	0	8121	0	0	1	0
1645	6568	1.26	0.6	1.79	0.52	0.17	0.79	1.64	0.02	0	0.26	0.14	0.61	3.25	0.13	0.24	182	47	59	2370	0	3100	0	0	1	0
1646	6569	10.23	0	1.1	1.08	0.92	3.83	25.66	0.03	0.26	3.47	3.47	0.04	26.61	0.01	0.01	15	0	0	2369	0	4639	0	0	1	0
1647	6571	2.57	0.84	1.39	1.78	0.61	8.67	1.26	0.02	0.01	0.63	0.61	0.79	1.46	0.04	0.04	361	232	172	2367	0	4673	0	0	1	0
1648	6573	4.83	0	1.21	0.87	0.43	0.63	-47.77	-0.13	-0.62	1.31	1.26	-0.02	-38.11	-0.08	-0.08	101	0	0	2367	0	4649	1	1	1	1
1649	6574	0.67	0.16	2.49	2.71	2.02	2.59	4.6	0.03	0.02	0.64	0.61	0.21	11.49	0.1	0.11	104	89	187	2367	0	2363	0	0	1	0
1650	6577	1.02	0	1.98	0.53	0.53	0.86	5.56	0.07	0.09	0.21	0.12	0.18	9.3	0.57	1	0	0	0	2366	0	3511	0	0	1	0
1651	6579	27.92	0	1.04	0.43	0.37	0.12	3.64	0.05	0.48	3.25	3.22	0.27	6.36	0.02	0.03	6	0	28	2362	0	4722	0	0	1	0
1652	6588	6.82	0	1.15	1.61	0.84	1.61	8.72	0.06	0.41	1.44	1.13	0.1	12.08	0.05	0.07	75	0	0	2353	0	4752	0	0	1	0
1653	6589	1.01	0.01	1.99	1.8	1.55	3.82	74.25	0.06	0.08	1.66	1.66	0.01	81.44	0.04	0.04	26	90	133	2353	0	4675	0	0	1	0
1654	6591	2.98	1.17	1.34	1.65	1.65	1.6	44.24	0.16	0.44	1.54	1.54	0.02	53.02	0.13	0.13	0	52	0	2351	0	5223	0	0	1	0
1655	6597	1.9	0.18	1.53	1.55	1.43	3.17	2.15	0.02	0	0.9	0.89	0.46	3.34	0.03	0.03	26	126	252	2347	0	2511	0	0	1	0
1656	6599	4.03	0	1.25	1.48	0.85	4	27.26	0.14	0.48	1.42	1.36	0.04	31.43	0.11	0.12	99	0	0	2345	0	4322	0	0	1	0
1657	6606	7.41	0.2	1.13	1.24	1.02	4.05	4.8	0.05	0.18	1.04	0.96	0.21	8.17	0.08	0.09	59	161	178	2343	0	2821	0	0	1	0
1658	6623	2.4	0.61	1.42	0.65	0.64	0.64	40.54	0.28	0.62	2.23	2.22	0.02	49.93	0.15	0.15	0	35	0	2327	0	8690	0	0	1	0
1659	6624	4.69	0.07	1.21	0.74	0.69	0.59	2.25	0.05	0.09	1.23	1.22	0.44	5.11	0.1	0.1	12	123	65	2326	0	2573	0	0	1	0
1660	6626	8.42	2.48	1.12	0.85	0.85	0.82	2.42	0.02	0.01	0.94	0.92	0.41	5.02	0.04	0.04	0	77	150	2324	0	6209	0	0	1	0
1661	6631	3.07	2.07	1.33	1.56	0.41	2.73	3.08	0.07	0.13	2.35	2.35	0.32	3.71	0.03	0.03	95	0	30	2318	0	4511	0	0	1	0
1662	6634	9.26	0.84	1.11	1.09	0.25	2.09	7.43	0.02	0.11	1.99	1.98	0.13	12.44	0.02	0.02	132	59	31	2316	0	4711	0	0	1	0
1663	6637	9.38	1.8	1.11	0.97	0.96	0.9	2.4	0.01	0.23	1.37	1.37	0.42	5.28	0.02	0.02	3	158	174	2314	0	4330	0	0	1	0
1664	6642	5.5	0.45	1.18	1.47	1.47	2.78	40.29	0.07	0.27	1.6	1.55	0.02	65.24	0.07	0.07	0	97	116	2311	0	4941	0	0	1	0
1665	6643	19.61	0	1.05	1.38	1.27	1.18	1.32	0.03	0.01	0.72	0.71	0.75	2.78	0.1	0.1	16	0	54	2311	0	1812	0	0	1	0
1666	6644	7.46	0.57	1.13	1.25	1.22	1.72	2.09	0.02	0.03	3.39	3.38	0.48	12.96	0.03	0.03	2	26	0	2308	0	8623	0	0	1	0
1667	6658	1.4	0.37	1.71	1.81	0.8	9.91	63.38	0.09	0.15	1.52	1.52	0.02	76.11	0.07	0.07	128	74	93	2293	0	1011	0	0	1	0
1668	6660	2.07	0.06	1.48	1.63	1.53	14.72	120.88	0.06	0.12	1.3	1.3	0.01	133.24	0.05	0.05	17	150	193	2292	0	4618	0	0	1	0
1669	6662	4.71	0	1.21	1.64	1.64	11.55	30.27	0.1	0.16	2.63	2.63	0.03	41.46	0.05	0.05	0	0	81	2291	0	6311	0	0	1	0
1670	6670	7.26	0.97	1.14	1.59	1.59	2.45	17.05	0.09	0.51	1.2	1.18	0.06	19.68	0.09	0.09	0	35	177	2289	0	6201	0	0	1	0
1671	6672	3.91	0.97	1.26	1.62	1.56	3.18	11.34	0.1	0.29	1.97	1.91	0.09	15.41	0.07	0.07	6	79	123	2288	0	4520	0	0	1	0
1672	6674	18.54	0	1.05	0.76	0.48	0.65	1.22	0.05	0.03	1.33	1.32	0.82	3.99	0.12	0.12	54	0	74	2286	0	3312	0	0	1	0
1673	6678	3.01	0.28	1.33	1.13	0.99	1.6	8.62	0.01	0.04	1.62	1.5	0.13	13.75	0.02	0.02	23	142	146	2283	0	130	0	0	1	0
1674	6682	4.84	3.92	1.21	1.89	1.01	1.17	6.12	0.09	0.39	0.46	0.45	0.16	11.14	0.36	0.36	98	42	61	2277	0	111	0	0	1	0
1675	6687	4.32	1.46	1.23	1.64	1.62	2.92	2.29	0.04	0.1	1.82	1.7	0.44	4.43	0.04	0.05	2	63	125	2273	0	4941	0	0	1	0
1676	6689	31.02	2.28	1.03	1.16	1.11	1.43	4.25	0.05	0.12	1.88	1.79	0.23	4.77	0.03	0.03	6	81	116	2272	0	9002	0	0	1	0
1677	6690	0.82	0.02	2.22	2.42	2.42	18.07	4.69	0.02	-0.02	2.5	2.48	0.21	8.13	0.02	0.02	0	8	102	2272	0	4322	0	0	1	1
1678	6695	16.64	2.81	1.06	1.74	1.61	5.31	6.76	0.07	0.57	1.91	0.92	0.15	30.99	0.16	0.34	12	59	134	2268	0	4120	0	0	1	0
1679	6699	1.27	0.17	1.78	1.98	1.2	3.7	5.94	0.02	0.01	1.31	1.27	0.17	7.31	0.02	0.02	93	96	113	2265	0	4791	0	0	1	0
1680	6705	56.02	4.88	1.02	0.78	0.23	0.36	2.98	0.02	0.26	1.16	1.16	0.34	11.42	0.07	0.07	154	242	4	2261	0	4771	0	0	1	0
1681	6710	-10.97	-3.59	0.91	0.31	0.21	0.27	1.83	0.03	-0.14	2.62	2.62	0.55	5.56	0.03	0.03	11	63	0	2257	0	5610	0	0	1	1
1682	6712	2.1	0	1.48	1.2	1.18	1.3	153.38	0.2	0.44	1.16	1.1	0.01	202.54	0.23	0.24	2	0	0	2256	0	7735	0	0	1	0
1683	6715	1.83	0	1.55	4.79	4.79	94.82	290.06	0.06	0.11	1.32	1.32	0	305.15	0.05	0.05	0	6	0	2254	0	7022	0	0	0	0
1684	6716	2.4	0.29	1.42	2.36	0.34	96.68	54.24	0.16	0.38	0.48	0.81	0.02	54.61	0.34	0.2	647	58	18	2253	0	4120	0	0	1	0
1685	6717	40.83	0	1.02	0.4	0.37	0.22	-8.42	-0.01	-0.83	1.47	1.31	-0.12	22.19	0.01	0.01	5	108	32	2253	0	7022	1	1	1	1
1686	6719	2.96	0	1.34	1.2	1.2	1.79	14.44	0.1	0.24	1.23	1.18	0.07	19.05	0.11	0.11	0	0	206	2252	0	4211	0	0	1	0
1687	6726	1.8	0	1.55	1.41	1.01	1.37	14.86	0.08	0.15	4.98	4.92	0.06	15.76	0.02	0.02	12	0	0	2247	0	4711	0	0	1	0
1688	6729	3.17	0.17	1.32	1.19	0.64	1.25	4.31	0.04	0.07	1.21	1.23	0.23	6.87	0.05	0.05	86	82	72	2245	0	2893	0	0	1	0
1689	6731	2.02	0	1.49	1.71	0.82	35.98	3.58	0.03	0.05	1.04	1.03	0.23	4.29	0.03	0.03	181	0	159	2245	0	4674	0	0	1	0
1690	6733	5.07	0.69	1.2	1.56	1.45	2.06	3.51	0.03	0.04	0.66	0.55	0.34	7.03	0.12	0.15	28	186	264	2244	0	4120	0	0	1	0
1691	6740	10.07	4.58	1.1	2.23	2.2	20.84	2.4	0.03	0.09	1.13	1.11	0.4	2.76	0.02	0.03	3	0	60	2240	0	4641	0	0	1	0
1692	6741	2.53	0.08	1.4	1.42	0.05	75.44	1.6	0	0	1.01	0.04	0.63	2.16	0	0.07	349	1	0	2239	0	4120	0	0	1	0
1693	6742	65.56	0	1.02	1.14	1.13	5.25	-49.69	-0.1	-6.86	1.2	1.11	-0.02	-48.55	-0.08	-0.09	4	0	0	2239	0	4312	1	1	1	1
1694	6746	5.11	0	1.2	1.37	1.33	1.72	2.25	0.01	0.01	0.62	0.32	0.44	17.5	0.12	0.24	12	0	0	2236	0	2829	0	0	1	0
1695	6757	6.31	0.05	1.16	1.15	0.76	1.91	13.08	0.07	0.35	4.36	4.36	0.08	17.46	0.02	0.02	25	45	1	2229	0	4711	0	0	1	0
1696	6762	27.73	0	1.04	0.61	0.55	0.15	12.98	0.07	0.54	3.4	3.17	0.08	18.46	0.03	0.03	6	0	0	2226	0	5610	0	0	1	0
1697	6770	47.98	24.28	1.02	1.05	1.05	1.6	1.51	0.04	0.06	2.38	2.37	0.66	1.69	0.02	0.02	0	20	119	2221	0	8292	0	0	1	0
1698	6771	30.35	2.01	1.03	0.75	0.33	0.39	1.55	0.04	0.23	5.37	5.26	0.64	5.42	0.03	0.03	25	42	0	2219	0	4711	0	0	1	0
1699	6775	30	0	1.03	1.09	1.08	7.24	2.15	0.03	-0.08	1.94	1.92	0.47	2.75	0.02	0.02	1	0	141	2216	0	5224	0	0	1	1
1700	6777	4.84	2.49	1.21	1.05	1.05	1.12	4.28	0.06	0.26	0.93	0.8	0.23	9.61	0.14	0.16	0	78	190	2215	0	8559	0	0	1	0
1701	6784	49.84	0	1.02	0.97	0.49	0.6	6.71	0.01	0.2	2.69	2.67	0.15	28.43	0.01	0.01	61	0	0	2212	0	4519	0	0	1	0
1702	6790	1.77	0.4	1.56	1.26	1.02	1.34	12.44	0.12	0.27	1.95	1.9	0.08	18.07	0.09	0.09	22	60	42	2208	0	6820	0	0	1	0
1703	6792	0.22	0.21	5.62	1.26	1.26	1.03	-2.06	-0.01	-0.01	0.05	0.05	-0.48	4.16	0.28	0.28	0	36	371	2207	0	4120	1	1	1	1
1704	6796	124.3	0	1.01	2.29	2.29	2.06	8.55	0.01	0.81	0.81	0.61	0.12	45.48	0.07	0.1	0	0	221	2205	0	7312	0	0	1	0
1705	6800	4.57	0.89	1.22	1.25	1.25	2.24	13.78	0.12	0.39	2.69	2.68	0.07	17.17	0.05	0.05	0	61	69	2205	0	8230	0	0	1	0
1706	6809	2.78	0	1.36	1.55	1.54	24.94	6.29	0.07	0.13	2.41	2.4	0.16	6.92	0.03	0.03	0	84	100	2199	0	4120	0	0	1	0
1707	6810	1.2	0	1.84	1.68	0.49	3.04	3.75	0.02	0	1.46	1.43	0.27	5.38	0.02	0.02	148	0	23	2199	0	4759	0	0	1	0
1708	6814	4.15	0	1.24	1.42	1.35	3.56	10.7	0.22	0.72	1.55	1.52	0.09	11.5	0.15	0.16	10	0	84	2195	0	2562	0	0	1	0
1709	6818	3.59	0	1.28	1.06	1.06	1.07	4.35	0.09	0.34	1.21	1.14	0.23	7.82	0.13	0.14	0	0	0	2194	0	4941	0	0	1	0
1710	6819	6.37	0	1.16	0.34	0.3	0.52	2.05	0.04	0.03	1.05	1.02	0.47	5.99	0.11	0.12	8	0	5	2194	0	1071	0	0	1	0
1711	6820	13.73	0.88	1.07	0.89	0.55	0.58	14.33	0.06	0.66	3.08	3.08	0.07	19.85	0.03	0.03	35	93	3	2194	0	4711	0	0	1	0
1712	6823	1.27	0.05	1.79	2.14	1.95	11.57	10.94	0.06	0.08	1.74	1.75	0.09	13.47	0.04	0.04	18	55	50	2192	0	2790	0	0	1	0
1713	6825	3	0	1.33	1.05	0.96	1.02	25.83	0.07	0.21	0.79	0.78	0.02	69.05	0.11	0.11	13	0	0	2190	0	2571	0	0	0	0
1714	6828	1.03	0.53	1.98	0.89	0.53	0.94	-3.48	-0.03	-0.09	0.63	0.59	-0.31	-3.06	-0.05	-0.05	72	61	89	2189	0	111	1	1	1	1
1715	6830	0.8	0	2.26	1.22	1.18	1.1	48.66	0.07	0.09	1.59	1.56	0.02	100.6	0.1	0.1	3	0	0	2186	0	5630	0	0	1	0
1716	6831	18.06	4.88	1.06	1.27	1.27	1.54	4.58	0.05	0.39	1.18	1.15	0.22	7.46	0.07	0.07	0	30	0	2186	0	5229	0	0	1	0
1717	6833	-11.85	-1.67	0.92	1.34	1.32	9.01	1.15	0.02	-0.03	3.49	3.47	0.87	2.22	0.01	0.01	2	24	65	2186	0	8810	0	0	1	0
1718	6841	0.23	0	5.28	5.86	3.83	3.18	114.07	0.04	0.03	0.54	0.51	0.01	197.43	0.12	0.13	168	58	1	2178	0	2840	0	0	1	0
1719	6844	2.28	0.38	1.44	1.4	1.4	2.87	11.14	0.07	0.18	2.12	1.91	0.09	18.6	0.05	0.06	0	55	114	2177	0	4941	0	0	1	0
1720	6856	7.76	0	1.13	0.8	0.52	0.53	5.58	0.11	0.22	5.52	5.52	0.18	6.45	0.02	0.02	15	0	0	2174	0	4711	0	0	1	0
1721	6857	16.01	0.45	1.06	1.05	0.85	2.57	49.1	0.01	0.07	0.76	0.75	0.02	114.26	0.02	0.02	90	226	250	2174	0	2825	0	0	1	0
1722	6861	24.19	0	1.04	1.23	0.84	3.05	1.62	0.06	0.41	2.72	2.68	0.59	2.3	0.03	0.03	39	0	0	2171	0	4639	0	0	1	0
1723	6862	42.87	4.33	1.02	1.09	1	2.64	4.09	0.02	0.02	1.28	1.06	0.24	6.16	0.02	0.03	21	149	188	2171	0	4339	0	0	1	0
1724	6870	1.66	0.45	1.6	1.48	1.48	1.22	2.33	0.02	0.02	0.49	0.44	0.43	3.95	0.07	0.07	0	127	230	2163	0	8211	0	0	1	0
1725	6873	6.3	1.57	1.16	1.33	0.68	2.25	2.11	0.02	0.09	1.96	1.93	0.47	5.47	0.03	0.03	76	93	14	2159	0	4759	0	0	1	0
1726	6876	1.25	0.53	1.8	1.38	1.29	1.48	5.22	0.03	0.04	1.07	1.04	0.17	13.26	0.05	0.06	15	14	131	2157	0	3511	0	0	1	0
1727	6878	0.4	0	3.5	1.11	1.09	1.04	167.97	0.11	0.09	0.49	0.47	0.01	248.84	0.33	0.34	3	2	32	2156	0	5510	0	0	1	0
1728	6879	0.92	0.59	2.08	2.3	1.5	36.63	1.78	0.03	0.01	1.1	1.09	0.55	1.97	0.03	0.03	114	31	142	2155	0	4622	0	0	1	0
1729	6886	1.35	0.3	1.74	1.71	1.16	1.75	6.91	0.05	0.07	1.22	1.2	0.14	12.35	0.07	0.08	62	69	80	2151	0	1320	0	0	1	0
1730	6892	2.07	1.29	1.48	1.02	0.3	1.01	1.5	0.03	0.01	0.69	0.67	0.67	5.14	0.13	0.14	152	49	53	2149	0	1812	0	0	1	0
1731	6893	6.88	3.04	1.15	1.22	0.73	1.26	1.31	0.02	0.01	0.64	0.64	0.76	2.2	0.05	0.05	135	203	157	2148	0	4644	0	0	1	0
1732	6900	1.48	0	1.68	1.6	0.86	5.69	-24.84	-0.01	-0.03	1.18	0.74	-0.04	104.75	0.02	0.03	134	12	116	2146	0	2229	1	1	1	1
1733	6902	5.98	0	1.17	2.47	2.47	2.2	121.7	0.04	0.17	0.9	0.84	0.01	311.71	0.11	0.12	0	76	187	2146	0	7732	0	0	1	0
1734	6903	0.99	0.15	2.01	5.74	3.4	2.02	-20.6	-0.03	-0.06	0.34	0.33	-0.05	-0.25	0	0	243	33	221	2145	0	7120	1	1	1	1
1735	6912	7.84	0	1.13	1.19	0.96	1.4	3.39	0.04	0.12	0.94	0.93	0.3	4.52	0.05	0.05	53	0	0	2139	0	3312	0	0	1	0
1736	6913	24.38	11.01	1.04	1.2	0.5	2.39	1.28	0.04	0.07	1.04	1.03	0.68	1.8	0.05	0.05	182	152	120	2138	0	4674	0	0	1	0
1737	6920	17.34	0	1.06	0.94	0.84	0.76	-20.17	-0.16	-2.23	0.63	0.61	-0.05	-18.47	-0.23	-0.24	54	0	0	2131	0	2829	1	1	1	1
1738	6924	0.69	0.17	2.44	3.24	2.21	5.01	11.99	0.06	0.07	0.87	0.85	0.08	16.19	0.1	0.1	114	69	0	2129	0	3212	0	0	1	0
1739	6927	3.85	0	1.26	0.91	0.75	0.85	30.05	0.06	0.19	1.13	1.02	0.03	46.3	0.09	0.09	35	0	141	2129	0	2511	0	0	1	0
1740	6934	18.28	0	1.05	0.94	0.32	0.69	6.17	0.02	0.05	1.99	1.94	0.16	19.81	0.04	0.04	100	0	0	2121	0	4771	0	0	1	0
1741	6947	60.42	21.02	1.02	0.86	0.81	0.4	0.98	0.02	-0.2	0.69	0.62	1.02	1.99	0.05	0.06	24	321	359	2112	0	113	0	1	1	1
1742	6948	0.92	0.18	2.09	1.19	0.74	1.06	33.25	0.08	0.1	0.63	0.6	0.03	50.07	0.18	0.19	60	71	57	2112	0	2841	0	0	1	0
1743	6954	1.48	0	1.68	4.3	3.84	2.38	197.05	0.06	0.1	0.82	0.8	0.01	308.17	0.11	0.12	30	46	142	2109	0	1414	0	0	1	0
1744	6956	5.46	0	1.18	1.35	1.22	1.22	4.5	0.07	0.24	1.21	1.19	0.22	5.64	0.07	0.08	14	0	0	2109	0	4511	0	0	1	0
1745	6962	20.31	0	1.05	1.13	0.43	5.79	1.31	0.03	0.07	1	0.98	0.76	1.58	0.04	0.04	221	0	0	2107	0	4647	0	0	1	0
1746	6963	0.64	0.02	2.57	2.42	1.98	4.92	75.77	0.27	0.31	1.91	1.75	0.01	86.13	0.16	0.17	30	45	71	2107	0	2790	0	0	1	0
1747	6967	190.66	0	1.01	1.01	1.01	2.96	-0.47	0	-0.32	2.11	2.11	-2.13	0.3	0	0	0	168	0	2105	0	4941	1	1	1	1
1748	6968	1.26	0.01	1.79	1.87	1.69	12.82	32.59	0.44	0.67	1.28	1.25	0.03	32.87	0.34	0.35	27	111	158	2105	0	4618	0	0	1	0
1749	6969	1.44	0	1.69	2.09	1.83	2.2	4.21	0.04	0.04	0.95	0.9	0.24	5.42	0.05	0.06	33	0	202	2104	0	7112	0	0	1	0
1750	6970	2.69	0	1.37	1.51	1.48	4.63	65.26	0.13	0.45	1.91	1.9	0.02	75.7	0.08	0.08	3	0	60	2103	0	4321	0	0	1	0
1751	6971	30.08	0	1.03	1.16	1.13	2.3	1.58	0.04	-0.1	1.66	1.62	0.61	1.95	0.03	0.03	6	0	0	2103	0	8810	0	0	1	1
1752	6972	0.48	0	3.09	5.94	5.94	13.55	43.19	0.21	0.21	1.05	1	0.02	54.37	0.23	0.24	0	14	128	2102	0	8290	0	0	0	0
1753	6975	2.7	1.22	1.37	1.6	1.44	1.9	1.6	0.04	0.02	0.94	0.91	0.63	2.33	0.07	0.07	27	97	187	2102	0	1721	0	0	1	0
1754	6978	4.86	0	1.21	1.25	0.43	1.18	11.23	0.06	0.19	1.55	1.54	0.09	16.67	0.06	0.06	74	0	0	2098	0	4776	0	0	1	0
1755	6980	3.93	0.83	1.25	1.32	1.05	2.51	1.24	0	-0.11	1.22	1.22	0.71	13.98	0.01	0.01	53	100	166	2097	0	2511	0	0	1	1
1756	6995	2.71	2.04	1.37	0.29	0.27	0.88	0.94	0.01	-0.01	0.2	0.18	1.03	4.38	0.28	0.31	4	40	22	2091	0	9321	0	1	1	1
1757	6996	23.97	6.98	1.04	1.13	0.25	17.47	1.17	0.03	-0.05	1.31	0.54	0.85	1.3	0.02	0.06	215	84	43	2091	0	4772	0	0	1	1
1758	7000	1.01	0.27	1.99	1.11	0.83	1.05	22.88	0.08	0.14	2.17	2.15	0.04	40.24	0.07	0.07	14	9	22	2090	0	4730	0	0	1	0
1759	7003	5.32	0.2	1.19	1.48	1.31	4.71	-174	-0.71	-4.58	1.04	0.97	-0.01	-169.02	-0.66	-0.71	36	165	201	2087	0	4339	1	1	1	1
1760	7010	91.23	0	1.01	0.93	0.74	0.39	1.91	0.03	0.92	1.84	1.83	0.48	3.6	0.03	0.03	34	0	0	2084	0	4632	0	0	1	0
1761	7019	4.63	0	1.22	0.96	0.55	0.92	2.18	0.03	0.03	1.36	1.35	0.46	4.92	0.05	0.05	76	0	0	2079	0	161	0	0	1	0
1762	7022	3.96	0	1.25	0.71	0.7	0.73	1.52	0.04	0.05	0.71	0.66	0.66	2.43	0.08	0.09	2	0	0	2078	0	4941	0	0	1	0
1763	7047	12.26	9.96	1.08	0.81	0.81	0.97	1.78	0.02	0.05	0.07	0.07	0.55	3.57	0.63	0.63	0	118	110	2065	0	6820	0	0	1	0
1764	7048	7.82	1.68	1.13	1.37	0.6	3.93	1.36	0.02	0.01	1.36	1.32	0.74	2.99	0.03	0.03	138	111	103	2065	0	2630	0	0	1	0
1765	7051	3.85	1.17	1.26	0.86	0.86	0.74	14.46	0.13	0.53	1.48	1.48	0.07	16.13	0.1	0.1	0	86	76	2063	0	2920	0	0	1	0
1766	7055	0.74	0	2.35	1.84	1.3	1.28	1.07	0.02	0.01	0.31	0.25	0.69	2.93	0.12	0.14	132	0	0	2061	0	4663	0	0	1	0
1767	7060	2.55	0	1.39	1.36	1.27	11.34	227.22	0.3	0.73	3.98	4	0	238.87	0.08	0.08	6	0	0	2054	0	1011	0	0	1	0
1768	7069	50.52	0	1.02	1.15	1.15	16.6	10.38	0.05	0	4.73	4.58	0.1	10.94	0.01	0.01	0	0	0	2050	0	5224	0	0	1	0
1769	7071	8.29	0	1.12	1.24	0.72	3.41	1.96	0.04	0.12	1.79	1.78	0.5	2.86	0.03	0.03	78	0	0	2050	0	4634	0	0	1	0
1770	7073	8.35	1.47	1.12	1.71	1.69	31.06	-4.93	0.02	0.03	1.04	1.04	0.59	-4.59	-0.06	-0.06	5	130	270	2049	0	4333	1	0	0	0
1771	7075	0.92	0.1	2.09	3.48	3.47	2.88	17.32	0.04	0.05	0.75	0.68	0.06	22.19	0.06	0.07	0	66	167	2047	0	4939	0	0	1	0
1772	7077	0.17	0	6.75	1.88	1.88	1.13	298.63	0.3	0.3	0.54	0.54	0	509.16	0.94	0.94	0	14	0	2047	0	7219	0	0	1	0
1773	7078	31.62	11.83	1.03	1.14	0.89	3.05	2.18	0.05	0.26	1.74	1.72	0.46	2.88	0.04	0.04	44	93	136	2045	0	4646	0	0	1	0
1774	7087	1.32	0.32	1.76	1.73	1.6	1.6	6.52	0.07	0.18	0.73	0.72	0.15	12.44	0.17	0.17	22	107	214	2041	0	1812	0	0	1	0
1775	7088	11.97	1.29	1.08	1.06	1.05	1.11	3.55	0.06	0.27	1.4	1.39	0.28	4.23	0.05	0.05	2	108	134	2040	0	4321	0	0	1	0
1776	7089	12.88	3.38	1.08	1.04	1.04	1.37	4.95	0.03	0.13	1.21	1.18	0.2	8.01	0.04	0.04	0	167	166	2040	0	4321	0	0	1	0
1777	7091	1.07	0	1.94	1.82	1.51	7.86	38.33	0.07	0.08	1.81	1.81	0.03	46.52	0.05	0.05	32	0	0	2040	0	4771	0	0	1	0
1778	7094	1.27	0.57	1.79	2.33	2.13	2.99	21.31	0.09	0.12	1.24	1.24	0.05	26.6	0.09	0.09	19	0	160	2037	0	2562	0	0	1	0
1779	7100	1.63	0	1.61	1.52	0.93	2.15	123.33	0.06	0.1	1.1	1.07	0.01	193.99	0.08	0.08	99	0	145	2031	0	1102	0	0	1	0
1780	7106	-1.32	-0.01	0.24	0.18	0.18	-3.64	-89.91	-0.94	-0.3	5.49	5.46	-0.01	-85.22	-0.16	-0.16	0	27	26	2026	0	8122	1	1	1	1
1781	7107	11.66	6.57	1.09	1.36	0.69	1.57	1.41	0.02	0.02	0.18	0.15	0.7	1.71	0.17	0.2	685	227	322	2024	0	4312	0	0	1	0
1782	7111	118.3	0	1.01	1.05	0.91	1.4	3.86	0.01	0.25	1.37	1.34	0.26	8.75	0.02	0.02	32	0	0	2021	0	1721	0	0	1	0
1783	7116	1.73	0.56	1.58	1.42	1.26	1.79	46.43	0.13	0.24	1.92	1.81	0.02	89.06	0.13	0.14	16	64	95	2016	0	2740	0	0	1	0
1784	7119	2.86	2.2	1.35	0.96	0.95	0.99	1.23	0.02	0	0.31	0.3	0.8	3.39	0.18	0.19	3	74	15	2013	0	8710	0	0	1	0
1785	7123	1.1	0.49	1.91	1.88	1.76	1.3	38.3	0.43	0.6	1.32	1.32	0.03	38.76	0.33	0.33	7	47	57	2011	0	8610	0	0	1	0
1786	7125	4.17	0	1.24	1.27	0.14	1.94	1.45	0.03	0.01	3.17	3.17	0.69	2.24	0.02	0.02	83	0	0	2010	0	4711	0	0	1	0
1787	7138	40.49	3.35	1.02	0.64	0.58	0.42	1.22	0.02	0.01	2.06	2.06	0.82	9.53	0.08	0.08	9	65	34	2007	0	1071	0	0	1	0
1788	7139	5.22	1.64	1.19	1.06	0.95	1.09	2.57	0.02	0.01	0.9	0.89	0.39	5.62	0.05	0.05	27	85	101	2005	0	4675	0	0	1	0
1789	7140	21.77	0.55	1.05	1.01	0.63	1.35	13.95	0.02	0.09	2.58	2.57	0.07	29.96	0.01	0.01	52	129	72	2005	0	4642	0	0	1	0
1790	7143	23.73	5.75	1.04	1.14	0.86	1.47	2.8	0.02	0.12	2.01	2	0.35	10.08	0.03	0.03	35	68	92	2004	0	4671	0	0	1	0
1791	7150	1.97	0.5	1.51	1.49	1.34	19.72	133.54	0.17	0.36	1.83	1.54	0.01	155.88	0.11	0.13	19	68	85	2002	0	4333	0	0	1	0
1792	7154	7.66	0	1.13	0.61	0.41	0.41	1.91	0.03	0.04	0.74	0.69	0.52	5.23	0.09	0.1	75	0	0	2001	0	1083	0	0	1	0
1793	7155	0.82	0	2.22	2.63	2.23	24.56	143.5	0.16	0.18	1.49	1.51	0.01	151.71	0.11	0.11	36	0	0	2000	0	4669	0	0	1	0
1794	7168	1.54	0.85	1.65	0.87	0.74	0.9	2.19	0.07	0.05	0.85	1.04	0.45	4.1	0.14	0.12	25	23	102	1991	0	4100	0	0	1	0
1795	7170	22.73	0	1.04	1.1	0.89	6.47	1.87	0.01	0.11	0.99	1.01	0.34	2.31	0.01	0.01	68	0	0	1990	0	4676	0	0	0	0
1796	7171	3.83	0.07	1.26	1.24	0.47	7.03	32.7	0.06	0.23	0.65	0.65	0.02	35.88	0.08	0.08	338	90	161	1989	0	7110	0	0	0	0
1797	7174	7.46	5.56	1.13	4.27	0.07	8.68	1.05	0.03	0	0.23	0.23	0.95	1.16	0.12	0.12	1410	72	0	1989	0	4120	0	0	1	0
1798	7177	111.99	26.31	1.01	1.12	0.31	7.76	1.48	0.03	0.6	0.54	0.94	0.67	1.75	0.06	0.03	480	198	156	1987	0	4321	0	0	1	0
1799	7179	3.16	1.07	1.32	3.52	2.47	15.74	1.71	0.01	0.01	0.61	0.57	0.69	2.34	0.02	0.03	170	46	0	1986	0	2599	0	0	1	0
1800	7181	5.41	0	1.18	0.22	0.2	0.63	-3.21	-0.03	-0.29	0.39	0.39	-0.31	-0.87	-0.02	-0.02	7	0	36	1985	0	4730	1	1	1	1
1801	7185	1.38	0.19	1.72	1.72	1.62	6.78	19.94	0.13	0.21	2.19	2.09	0.05	22.39	0.07	0.07	9	48	76	1980	0	4669	0	0	1	0
1802	7191	5.44	1.39	1.18	0.8	0.22	0.74	2.28	0.02	0.02	0.51	0.5	0.43	3.28	0.06	0.06	265	139	44	1977	0	4759	0	0	1	0
1803	7195	5.72	2.84	1.17	0.55	0.55	0.89	1.61	0.03	0.06	0.25	0.25	0.62	3.14	0.26	0.27	0	56	55	1975	0	4120	0	0	1	0
1804	7196	2.05	0.21	1.49	1.45	1.45	1.56	-2.97	-0.04	-0.15	1.85	1.85	-0.35	-1.22	-0.01	-0.01	0	9	82	1975	0	8790	1	1	1	1
1805	7198	2.38	0.66	1.42	1.43	0.9	1.66	14.1	0.14	0.31	2.23	2.2	0.07	16.98	0.07	0.07	41	45	18	1974	0	4742	0	0	1	0
1806	7200	0.66	0	2.52	2.95	2.72	2.52	52.17	0.11	0.13	1.1	1	0.02	72.97	0.14	0.16	18	0	0	1974	0	2562	0	0	1	0
1807	7205	2.45	0.02	1.41	1.61	1.59	6.11	5.46	0.04	0.08	0.85	0.85	0.18	8.77	0.08	0.08	4	207	333	1972	0	5221	0	0	1	0
1808	7209	0.36	0.16	3.81	2.24	1.75	1.72	7.01	0.08	0.07	1.08	1.07	0.14	11.01	0.12	0.12	42	29	145	1970	0	4669	0	0	1	0
1809	7212	25.62	0	1.04	1.25	1.25	39.37	23.86	0.01	0.2	1.23	0.96	0.02	26.86	0.01	0.01	0	170	13	1969	0	9311	0	0	0	0
1810	7215	0.77	0.68	2.3	0.57	0.57	0.76	12.05	0.07	0.09	0.32	0.31	0.08	18.68	0.36	0.36	2	5	96	1968	0	5510	0	0	1	0
1811	7218	18.11	5.3	1.06	1.09	0.87	1.49	1.51	0.04	0.07	1.29	1.37	0.66	2.65	0.05	0.05	48	59	172	1966	0	2511	0	0	1	0
1812	7219	2.72	0	1.37	1.75	1.75	128	165.41	0.02	0.02	1.86	1.84	0.01	212.57	0.01	0.01	0	103	117	1966	0	5229	0	0	0	0
1813	7222	13.03	0	1.08	1.39	1.23	2.09	-4.16	-0.04	-0.67	2.19	2.17	-0.25	0.65	0	0	16	0	67	1964	0	1051	1	1	1	1
1814	7223	1.43	0.62	1.7	1.95	1.95	89.59	-1.79	0.02	0.01	2.73	2.73	0.53	-1.69	-0.01	-0.01	0	33	118	1963	0	7120	1	0	0	0
1815	7226	3.52	0.81	1.28	1.75	1.75	6.47	39.97	0.05	0.14	1.55	1.47	0.02	52.74	0.04	0.04	0	1	111	1961	0	1621	0	0	0	0
1816	7228	46.03	0	1.02	1.06	0.75	2.87	4.42	0.01	0.17	1.82	1.82	0.23	6.53	0.01	0.01	56	0	0	1960	0	4662	0	0	1	0
1817	7230	2.1	0	1.48	0.47	0.47	0.67	12.33	0.04	0.04	1.29	1.29	0.08	13.48	0.04	0.04	0	0	0	1958	0	8230	0	0	1	0
1818	7234	8.19	0	1.12	1.46	1.01	1.49	-3.07	-0.05	-0.59	1.08	0.99	-0.33	1.9	0.03	0.03	63	0	132	1955	0	4222	1	1	1	1
1819	7239	6.26	1.78	1.16	0.92	0.58	0.85	1.73	0.02	0.05	0.78	0.83	0.56	4.72	0.08	0.08	106	152	126	1953	0	2550	0	0	1	0
1820	7242	0.74	0.06	2.36	1.21	1.21	1.1	14.99	0.05	0.04	0.85	0.84	0.07	66.33	0.28	0.29	0	31	49	1952	0	6201	0	0	1	0
1821	7244	5.57	2.34	1.18	0.31	0.3	0.52	3.73	0.06	0.19	0.36	0.36	0.27	9.68	0.41	0.42	6	123	71	1950	0	210	0	0	1	0
1822	7256	2.41	0	1.42	2.07	2.04	4.01	35.02	0.1	0.23	1.33	1.31	0.03	75.75	0.15	0.16	4	0	165	1945	0	2573	0	0	1	0
1823	7258	0.22	0.19	5.62	10.97	2.77	1.68	-0.84	0	0	0.06	0.1	-1.19	20.92	0.13	0.08	1883	57	32	1944	0	4120	1	1	1	1
1824	7265	0.83	0.11	2.21	2.78	2.65	2.17	103.43	0.15	0.19	0.7	0.7	0.01	112.23	0.23	0.23	17	87	161	1939	0	2893	0	0	0	0
1825	7268	2.16	0.74	1.46	0.64	0.43	0.79	1.82	0.03	0.02	0.67	0.65	0.54	2.96	0.06	0.07	50	99	82	1938	0	4665	0	0	1	0
1826	7281	3.44	0	1.29	1.41	1.28	52.97	75.44	0.05	0.14	2.74	2.73	0.01	76.41	0.02	0.02	12	0	0	1928	0	4671	0	0	1	0
1827	7283	0.37	0	3.74	3.7	1.65	68.56	113.59	0.35	0.45	2.18	1.63	0.01	116.28	0.16	0.22	91	43	31	1925	0	4669	0	0	1	0
1828	7286	0.73	0.16	2.36	0.77	0.73	0.92	68.12	0.34	0.39	1.44	1.43	0.01	85.39	0.29	0.3	3	23	29	1924	0	5510	0	0	1	0
1829	7289	8.16	1.88	1.12	1.23	1.01	2.17	1.12	0.01	0	0.62	0.48	0.89	3.36	0.06	0.08	93	177	0	1923	0	111	0	0	1	0
1830	7302	3.07	0.14	1.33	1.82	0.81	9.13	36.7	0.06	0.13	1.97	1.96	0.03	47.84	0.04	0.04	98	80	43	1917	0	2892	0	0	1	0
1831	7303	15.64	0	1.06	1.09	0.41	1.39	1.32	0.03	0.06	0.72	0.75	0.76	1.61	0.06	0.05	262	0	131	1916	0	2822	0	0	1	0
1832	7305	1.08	0.37	1.93	1.9	1.88	1.83	27.59	0.1	0.14	1.04	0.98	0.04	42.58	0.15	0.15	3	81	73	1915	0	1073	0	0	1	0
1833	7308	9.07	0	1.11	1.09	1.09	4.21	9.04	0.01	0.03	1.2	0.36	0.11	12.65	0.01	0.05	0	0	0	1913	0	5911	0	0	1	0
1834	7309	2.98	0.73	1.34	1.44	1.44	9.27	55.46	0.11	0.28	2.06	2.06	0.02	59.64	0.06	0.06	0	74	140	1912	0	4677	0	0	1	0
1835	7312	0.65	0	2.54	2.43	2.43	7.24	511.11	0.34	0.38	4.34	4.33	0	558.36	0.09	0.09	0	17	0	1908	0	5520	0	0	1	0
1836	7313	0.27	0	4.71	3.82	2.88	3.43	177.17	0.04	0.02	0.78	0.78	0.01	251.32	0.07	0.07	89	23	133	1908	0	4641	0	0	1	0
1837	7319	28.57	4.1	1.04	2.31	1.1	16.17	1.94	0.02	0.16	1.08	1.02	0.52	3.43	0.04	0.04	169	0	108	1904	0	2822	0	0	1	0
1838	7326	1.91	0	1.52	2.54	1.96	3.48	94.64	0.11	0.23	1.39	1.3	0.01	145.45	0.13	0.14	48	0	0	1899	0	2573	0	0	1	0
1839	7338	9.85	4.87	1.1	1.07	0.94	1.24	2.27	0.07	0.16	1.09	1.03	0.44	3.35	0.09	0.09	31	75	177	1895	0	4322	0	0	1	0
1840	7345	85.34	23.09	1.01	0.93	0.87	0.62	1.2	0.02	0.22	1.27	1.24	0.77	2.58	0.02	0.02	15	192	156	1890	0	7022	0	0	1	0
1841	7347	11.33	1.04	1.09	1.71	0.49	22.36	20.84	0.03	0.19	3.26	2.55	0.05	22.57	0.01	0.01	78	42	20	1889	0	4511	0	0	1	0
1842	7351	1.08	0	1.93	10.06	9.1	62.93	3.98	0.39	0.39	0.98	0.71	0.14	5.62	0.32	0.44	35	3	172	1888	0	6820	0	0	0	0
1843	7354	2.07	0	1.48	1.19	0.9	1.14	7.92	0.06	0.09	0.9	0.75	0.13	15.41	0.12	0.14	46	0	0	1885	0	4778	0	0	1	0
1844	7356	0.4	0.24	3.49	1.55	0.73	1.07	2.17	0.01	0	0.06	0.05	0.46	6.9	0.65	0.67	567	6	61	1885	0	4120	0	0	1	0
1845	7360	2.46	0	1.41	1.4	1.13	2.37	24.79	0.05	0.08	1.36	1.34	0.04	33.91	0.05	0.05	43	0	0	1884	0	4642	0	0	1	0
1846	7362	1.17	1.13	1.85	0.34	0.29	0.9	0.48	0.01	-0.01	0.08	0.07	1.1	2.86	0.42	0.48	33	29	15	1884	0	6810	0	1	1	1
1847	7369	1.02	0.25	1.98	0.89	0.5	0.92	2.57	0	0	0.5	0.48	0.59	7.69	0.04	0.04	120	61	77	1880	0	1419	0	0	1	0
1848	7375	13.48	0	1.07	1.02	1.02	1.08	11.16	0.08	0.8	0.88	0.88	0.09	19.89	0.15	0.15	0	11	0	1873	0	6622	0	0	1	0
1849	7381	2.24	0	1.45	1.58	1.14	8.11	24.51	0.03	0.06	1.85	1.83	0.04	28.33	0.02	0.02	53	0	0	1870	0	4520	0	0	1	0
1850	7387	2.44	0.44	1.41	1.82	0.48	1.68	1.84	0.01	0	0.24	0.24	0.54	3.9	0.08	0.08	685	6	208	1866	0	4120	0	0	1	1
1851	7388	10.37	1.2	1.1	1.69	1.51	16.08	4.6	0.08	0.61	1.6	1.59	0.22	5.4	0.06	0.06	24	72	123	1865	0	4322	0	0	1	0
1852	7398	2.85	1.58	1.35	1.06	0.65	1.12	1.65	0.03	0.02	1.54	1.52	0.54	2.5	0.03	0.03	62	60	91	1859	0	2110	0	0	1	0
1853	7400	1.92	0	1.52	1.75	1.65	3.11	29.03	0.07	0.14	1.36	1.34	0.03	45.08	0.08	0.08	12	0	0	1858	0	1399	0	0	1	0
1854	7405	5.91	1.85	1.17	1.39	1.19	10.2	2.29	0.04	0.02	2.02	2.02	0.44	2.82	0.03	0.03	26	62	65	1576	0	1410	0	0	1	0
1855	7409	2.14	1.1	1.47	0.83	0.71	0.9	1.4	0.03	0	0.49	0.5	0.71	2.46	0.09	0.09	34	104	105	1853	0	2219	0	0	1	0
1856	7410	64.06	0	1.02	1.35	1.25	5.5	4.96	0.02	0.3	1.87	1.83	0.2	6.01	0.02	0.02	13	0	0	1853	0	4673	0	0	1	0
1857	7411	9.85	8.78	1.1	0.26	0.23	0.95	0.32	0.01	-0.17	0.18	0.17	3.14	1.07	0.13	0.13	3	56	7	1853	0	5510	0	1	1	1
1858	7414	5.52	0	1.18	1.05	1.03	1.07	10.93	0.05	0.16	1.32	1.3	0.09	28.93	0.1	0.1	4	0	0	1852	0	8622	0	0	1	0
1859	7419	0.52	0	2.92	4.24	1.15	25.97	1.25	0.01	0	0.76	0.7	1	3.93	0.05	0.05	340	0	0	1848	0	3212	0	0	1	1
1860	7422	5.42	2.62	1.18	1	0.6	0.99	1.85	0.02	0.03	0.59	0.5	0.53	3.82	0.07	0.08	171	97	233	1846	0	4322	0	0	1	0
1861	7424	45.09	0	1.02	1.06	1.06	8.21	2.43	0.05	0.44	2.71	2.71	0.41	2.47	0.02	0.02	0	0	130	1844	0	5224	0	0	1	0
1862	7434	20.8	6.91	1.05	1.13	0.98	1.26	1.53	0.05	0.11	1.49	1.43	0.65	1.86	0.04	0.05	23	11	116	1837	0	3312	0	0	1	0
1863	7436	7.83	0	1.13	5.46	3.21	9.06	428.36	0.02	0.12	0.88	0.87	0	526.55	0.02	0.03	155	0	0	1836	0	4120	0	0	0	0
1864	7437	1.16	0	1.86	5.54	5.37	3.54	443.59	0.05	0.06	0.6	0.62	0	697.33	0.12	0.12	14	0	0	1835	0	2562	0	0	1	0
1865	7438	0.5	0	2.99	13.71	9.01	8.77	175.34	0.05	0.05	0.82	0.81	0.01	191.06	0.06	0.06	137	0	0	1835	0	4511	0	0	0	0
1866	7442	13.18	0	1.08	0.98	0.75	0.8	1.71	0.02	0.12	2.98	2.96	0.58	2.86	0.01	0.01	26	0	0	1832	0	8292	0	0	1	0
1867	7461	1.69	1.17	1.59	3.56	1.7	7.63	2.38	0.04	0.04	0.75	0.32	0.42	3.91	0.09	0.21	229	47	165	1820	0	4120	0	0	1	0
1868	7472	1.92	0.92	1.52	1.9	1.9	1.2	10.79	0.04	0.09	0.56	0.52	0.09	17.7	0.11	0.12	0	24	103	1816	0	8730	0	0	1	0
1869	7475	36.26	0	1.03	1.05	0.88	12.06	3.12	0.04	0	2.12	2.09	0.56	3.18	0.03	0.03	28	0	0	1815	0	4624	0	0	1	0
1870	7476	4	0	1.25	1.15	0.57	1.97	216.03	0.05	0.18	0.6	0.61	0	255.53	0.1	0.1	268	0	144	1815	0	4321	0	0	1	0
1871	7477	1.31	0	1.76	2.3	2.07	3.49	176.07	0.16	0.24	1.71	1.69	0.01	193.58	0.1	0.1	17	0	63	1815	0	2733	0	0	1	0
1872	7483	0.88	0.06	2.14	1.73	1.28	2.11	6.8	0.07	0.05	1.53	1.43	0.15	13.01	0.09	0.09	45	62	0	1813	0	4778	0	0	1	0
1873	7486	11.48	0.05	1.09	1.08	1.08	3.06	178.11	0.08	0.5	1.72	1.72	0.01	238.02	0.06	0.06	0	178	175	1812	0	4669	0	0	1	0
1874	7491	16.98	0	1.06	0.8	0.63	0.28	33.83	0.07	0.91	0.88	0.86	0.03	42.6	0.11	0.11	63	0	0	1810	0	2829	0	0	1	0
1875	7492	1.23	0.12	1.81	1.73	1.4	2.41	-0.57	0	-0.01	1.76	1.74	-2.13	13.96	0.03	0.03	30	69	48	1810	0	160	1	1	1	1
1876	7495	1.73	0.8	1.58	0.91	0.43	0.91	14.9	0.06	0.14	0.61	0.6	0.07	16.39	0.11	0.12	155	138	71	1806	0	4511	0	0	1	0
1877	7502	0.6	0	2.65	3.47	2.95	5.14	21.92	0.01	0.01	0.7	0.68	0.03	119.41	0.08	0.08	67	81	114	1800	0	2550	0	0	0	0
1878	7504	5.07	0	1.2	1.07	0.92	1.06	2.36	0.06	0.14	0.81	0.8	0.42	4.23	0.14	0.14	30	0	0	1799	0	1414	0	0	1	0
1879	7506	2.91	0	1.34	1	0.87	1	36.16	0.24	0.89	2.13	2.12	0.03	43.06	0.14	0.14	16	0	89	1798	0	4520	0	0	1	0
1880	7513	9.46	0	1.11	1.04	0.49	1.32	1.94	0.02	0.02	1.13	1.1	0.52	2.76	0.03	0.03	154	0	0	1795	0	4673	0	0	1	0
1881	7515	2.75	1.42	1.36	1.37	0.91	2.37	2.42	0.03	0.03	1.1	1.09	0.41	4.11	0.05	0.05	92	102	41	1793	0	4322	0	0	1	0
1882	7516	3.41	0.01	1.29	1.31	1.3	14.78	13.02	0.06	0.14	3.41	3.41	0.08	17.01	0.02	0.02	1	49	71	1793	0	4647	0	0	1	0
1883	7518	13.75	0	1.07	1.08	0.42	6.98	18.21	0.01	0.04	0.61	0.47	0.05	32.89	0.02	0.02	366	128	124	1792	0	2361	0	0	1	0
1884	7521	6.58	0	1.15	1.11	1.02	1.5	1.48	0.05	0.05	1.89	1.82	0.68	2.79	0.05	0.06	13	0	0	1792	0	4941	0	0	1	0
1885	7529	2.98	1.86	1.34	1.45	1.05	109.39	2.27	0.01	0.01	0.76	0.76	0.43	2.43	0.02	0.02	132	68	336	1787	0	4647	0	0	1	0
1886	7531	0.91	0	2.1	1.91	1.91	2.42	46.22	0.1	0.13	1.39	1.38	0.02	57.16	0.09	0.09	0	0	0	1787	0	4941	0	0	1	0
1887	7536	5.14	2.07	1.19	1.42	1.22	7.85	3.44	0.04	0.03	0.85	0.78	0.29	5.2	0.07	0.07	57	36	312	1786	0	7112	0	0	1	0
1888	7537	4.44	0.62	1.23	1.34	1.34	5.01	13.66	0.12	0.37	2.59	2.5	0.07	16.46	0.05	0.06	0	13	111	1785	0	3011	0	0	1	0
1889	7544	12.23	0	1.08	1.04	0.19	1.13	1.05	0.02	0.02	1.25	1.25	0.95	1.62	0.03	0.03	185	0	6	1784	0	4642	0	0	1	0
1890	7546	59.9	0	1.02	0.2	0.14	0.8	1.5	0.03	0.08	0.97	0.95	0.67	4.24	0.08	0.08	6	0	0	1783	0	5610	0	0	1	0
1891	7549	8.7	0.55	1.11	0.93	0.93	0.63	-17.45	-0.05	-0.51	3.19	2.99	-0.06	0.35	0	0	0	29	59	1781	0	4941	1	1	1	1
1892	7556	1.78	1.13	1.56	3.03	3.03	4.93	6.11	0.13	0.27	1.12	1.08	0.16	7.99	0.15	0.16	0	26	87	1778	0	9002	0	0	1	0
1893	7565	2.34	0.54	1.43	1.33	1.26	1.82	49.19	0.42	1.01	1.7	1.7	0.02	53.59	0.27	0.27	9	23	0	1773	0	8623	0	0	1	0
1894	7569	1.28	0.56	1.78	2.53	1.97	9.88	194.43	0.32	0.51	2.56	2.54	0.01	203.24	0.13	0.13	29	37	20	1771	0	4634	0	0	1	0
1895	7570	1.04	0.2	1.97	1.98	1.88	2.98	124.16	0.35	0.52	1.15	1.15	0.01	131.51	0.33	0.33	12	46	105	1769	0	1071	0	0	1	0
1896	7574	0.94	0	2.06	2.01	1.94	22.32	22.18	0.26	0.33	4.24	4.22	0.05	22.74	0.06	0.06	3	0	0	1767	0	4711	0	0	1	0
1897	7583	3.31	0	1.3	1.19	0.94	2.1	14.26	0.05	0.18	2.77	2.85	0.07	20.22	0.02	0.02	24	86	50	1762	0	4649	0	0	1	0
1898	7586	12.78	0	1.08	1.88	1.88	8.76	149.28	0.02	-0.26	1.84	1.39	0.01	297.95	0.03	0.03	0	0	0	1761	0	8299	0	0	1	1
1899	7592	2.78	0.72	1.36	3.28	3.23	10.96	65.88	0.32	0.84	1.48	1.47	0.02	71.25	0.23	0.23	4	50	7	1757	0	5510	0	0	1	0
1900	7593	4.26	2.52	1.23	3.09	0.8	35.14	4.29	0.01	0.03	0.43	0.43	0.23	5.88	0.04	0.04	615	156	176	1755	0	4120	0	0	1	0
1901	7598	37.87	2.6	1.03	1.08	0.62	24.45	5.4	0.01	0.1	1.47	1.43	0.13	7.18	0.01	0.01	105	165	128	1753	0	4649	0	0	0	0
1902	7600	1.05	0.02	1.95	1.85	1.3	2.99	17.04	0.1	0.14	1.47	1.37	0.06	18.28	0.07	0.08	60	94	106	1752	0	4674	0	0	1	0
1903	7604	14.13	0	1.07	0.62	0.59	0.54	5.51	0.02	0.09	1.53	1.47	0.18	19.24	0.06	0.06	5	0	0	1750	0	9329	0	0	1	0
1904	7616	1.67	0	1.6	1.73	1.73	13.33	101.61	0.25	0.48	1.71	1.71	0.01	103.07	0.15	0.15	0	92	1	1744	0	4775	0	0	1	0
1905	7617	1.2	0	1.83	0.42	0.36	0.84	42.96	0.12	0.26	0.35	0.24	0.02	48.76	0.39	0.56	17	0	79	1744	0	2920	0	0	1	0
1906	7621	5.12	1.76	1.2	1.31	1.23	7.47	2.54	0.02	0.03	1.4	1.38	0.39	3.59	0.02	0.02	15	104	222	1740	0	2562	0	0	1	0
1907	7622	1.91	0	1.52	1.47	1.47	1.7	-49.82	-0.14	-0.41	3.96	3.84	-0.02	-17.54	-0.01	-0.01	0	0	0	1740	0	7022	1	1	1	1
1908	7625	4.33	0.51	1.23	1.27	1.21	11.65	99.35	0.24	0.85	1.43	1.38	0.01	101.86	0.17	0.18	12	62	194	1739	0	6201	0	0	1	0
1909	7626	55.77	10.57	1.02	1	1	1.03	2.03	0.02	0.24	2.51	2.51	0.49	2.9	0.01	0.01	0	92	100	1739	0	7311	0	0	1	0
1910	7629	2.3	0.06	1.43	1.67	1.66	17.54	19.01	0.06	0.13	1.11	1.1	0.05	23.61	0.06	0.06	1	148	142	1739	0	4120	0	0	1	0
1911	7634	43.15	7.68	1.02	1.45	0.54	5.85	-100.37	-0.16	-7.28	0.83	0.8	-0.01	-89.11	-0.18	-0.18	260	60	62	1737	0	1512	1	1	1	1
1912	7635	43.35	4.97	1.02	1.24	1.16	1.81	2.1	0.04	0.04	3.17	3.17	0.48	3.85	0.02	0.02	6	35	38	1737	0	5621	0	0	1	0
1913	7636	3.98	0.91	1.25	1.99	1.95	2.58	13.8	0.17	0.54	1.39	1.39	0.07	18.45	0.16	0.16	4	48	153	1736	0	3320	0	0	1	0
1914	7637	2.98	0.51	1.34	0.96	0.96	0.91	10.89	0.09	0.22	2.34	2.25	0.09	24.94	0.09	0.09	0	33	82	1736	0	4941	0	0	1	0
1915	7638	7.35	0	1.14	1.29	1.29	2.61	2.64	0.1	0.3	1.17	1.1	0.38	3.47	0.11	0.12	0	0	234	1736	0	7022	0	0	1	0
1916	7641	0.9	0	2.11	2.55	2.4	7.18	134.35	0.13	0.17	2.26	2.24	0.01	190.26	0.08	0.08	9	23	83	1735	0	6201	0	0	1	0
1917	7643	4.29	0.8	1.23	0.84	0.82	0.73	-10.28	-0.14	-0.64	1.64	1.64	-0.1	-3.14	-0.03	-0.03	2	59	35	1734	0	8622	1	1	1	1
1918	7655	36.12	3.34	1.03	0.88	0.27	0.72	1.1	0.01	-0.14	0.63	0.5	0.91	1.38	0.02	0.03	276	44	76	1729	0	4776	0	0	1	1
1919	7659	0.61	0.12	2.65	3.66	3.42	6.86	269.5	0.14	0.16	1.01	1.01	0	287.13	0.15	0.15	21	56	144	1728	0	4647	0	0	1	0
1920	7660	3.3	0	1.3	1.31	0.61	4.36	14.96	0.02	0.06	1.59	1.61	0.06	22.86	0.02	0.02	115	85	60	1728	0	4673	0	0	1	0
1921	7664	5.11	0	1.2	1.2	0.78	1.68	2.71	0.06	0.2	1.53	1.36	0.37	4.01	0.06	0.06	67	0	0	1725	0	1439	0	0	1	0
1922	7667	2.03	0.63	1.49	1.91	1.7	2.06	41.65	0.1	0.19	1.36	1.35	0.02	68.86	0.13	0.13	20	69	156	1725	0	4520	0	0	1	0
1923	7670	9.42	1.21	1.11	1.24	1.21	1.31	95.94	0.13	0.93	1.78	1.74	0.01	132.52	0.1	0.1	3	76	32	1723	0	4520	0	0	1	0
1924	7671	4.41	0	1.23	1.31	0.31	3.46	2.84	0.1	0.23	2.02	1.99	0.35	2.96	0.05	0.05	126	0	7	1722	0	4511	0	0	1	0
1925	7675	7.15	0.01	1.14	1.38	1.37	30.48	8.59	0.03	0.13	1.98	1.97	0.06	9.65	0.01	0.01	1	16	52	1720	0	7022	0	0	0	0
1926	7677	7.32	2.21	1.14	1.28	1	5.51	1.75	0.04	0.04	2.25	2.04	0.57	2.12	0.02	0.02	33	75	82	1719	0	4638	0	0	1	0
1927	7688	20.99	0	1.05	1.13	1.09	1.42	3.86	0.02	0.27	1.71	1.5	0.26	16.02	0.05	0.06	7	0	0	1716	0	5911	0	0	1	0
1928	7690	3.72	0.83	1.27	1.57	1.47	2.21	-0.66	0	-0.07	1.5	1.44	-1.64	7.54	0.03	0.03	13	62	135	1715	0	2562	1	1	1	1
1929	7692	1.15	0.42	1.87	1.5	1.47	1.46	45.24	0.32	0.53	1.26	1.25	0.02	54.8	0.3	0.31	3	33	83	1714	0	2892	0	0	1	0
1930	7707	3.44	0.7	1.29	1.4	0.95	5.3	3.02	0.01	0.01	1.56	1.56	0.33	8.93	0.02	0.02	69	90	85	1708	0	4639	0	0	1	0
1931	7708	1.36	0.01	1.74	2.34	2.19	22.08	19.45	0.06	0.08	1.9	1.9	0.05	24.45	0.04	0.04	12	69	0	1708	0	4639	0	0	1	0
1932	7710	0.98	0	2.02	1.06	0.71	1.05	2.05	0.01	0	0.42	0.42	0.48	7.3	0.06	0.06	139	0	0	1706	0	2510	0	0	1	0
1933	7716	3.3	0.39	1.3	2.68	1.27	35.62	3.9	0.02	0.06	1.53	1.51	0.26	5.68	0.02	0.02	123	56	107	1704	0	4752	0	0	1	0
1934	7717	4.24	1.11	1.24	2.19	1.18	3.34	1.45	0.01	0.01	0.77	0.7	0.64	10.14	0.07	0.08	176	62	108	1703	0	2892	0	0	1	0
1935	7722	-5.5	-1.04	0.82	0.66	0.59	-0.08	-15.62	-0.28	-1.05	3.23	3.23	-0.06	-13.83	-0.08	-0.08	8	87	21	1700	0	9329	1	1	1	1
1936	7732	0.7	0.44	2.43	2.85	2.75	2.88	2.53	0.01	0	0.94	0.9	0.34	9.26	0.04	0.04	10	26	191	1697	0	4322	0	0	1	0
1937	7734	1.62	1.06	1.62	1.33	1.22	1.51	52.63	0.09	0.17	1.12	0.99	0.02	80.81	0.13	0.15	19	54	160	1696	0	4634	0	0	1	0
1938	7735	2.34	0.37	1.43	1.42	1.41	8.1	16.34	0.13	0.23	1.29	1.28	0.06	18.54	0.11	0.11	2	81	234	1695	0	5629	0	0	1	0
1939	7739	15.38	0.96	1.07	0.37	0.34	0.19	9.84	0.03	0.23	1.2	1.12	0.1	48.58	0.13	0.14	9	79	51	1694	0	6190	0	0	1	0
1940	7741	6.54	0	1.15	1.18	0.16	1.88	1.41	0.02	0.02	0.68	0.42	0.71	2.44	0.04	0.07	394	0	17	1690	0	4321	0	0	1	0
1941	7745	5.55	1.25	1.18	1.23	1.18	3.78	3.56	0.06	0.16	1.17	1.15	0.28	4.84	0.07	0.07	10	127	183	1688	0	4690	0	0	1	0
1942	7747	0.46	0.03	3.18	3.95	2.49	6.65	-5.39	-0.03	-0.04	1.31	1.2	-0.21	-2.25	-0.01	-0.01	91	27	25	1687	0	4511	1	1	1	1
1943	7748	3.43	2.01	1.29	3.63	3.62	1.29	-5.03	-0.08	-0.28	0.33	0.29	-0.2	-2.66	-0.12	-0.14	1	43	2	1686	0	5510	1	1	1	1
1944	7751	7.21	3.59	1.14	1.07	1.07	1.14	10.27	0.08	0.5	1.2	1.14	0.1	13.25	0.09	0.1	0	13	168	1685	0	6201	0	0	1	0
1945	7753	26.2	4.85	1.04	1.46	0.9	5.19	-10.83	-0.06	-1.69	1.6	1.5	-0.09	-8.23	-0.03	-0.03	82	77	120	1684	0	1419	1	1	1	1
1946	7754	2.48	1.34	1.4	0.61	0.58	0.93	13.21	0.13	0.33	0.6	0.54	0.08	22.97	0.37	0.41	3	41	1	1683	0	5510	0	0	1	0
1947	7755	5.28	2.96	1.19	0.93	0.38	0.94	11.33	0.08	0.32	0.91	0.91	0.09	18.17	0.14	0.14	109	63	0	1683	0	4778	0	0	1	0
1948	7758	3.33	1.04	1.3	0.85	0.7	0.71	1.4	0.03	0.02	1.05	1.05	0.71	3.7	0.07	0.07	37	177	112	1683	0	4639	0	0	1	0
1949	7762	1.84	0	1.54	1.29	0.75	1.73	48.86	0.18	0.36	4.11	3.79	0.02	66.13	0.06	0.06	28	37	7	1681	0	4511	0	0	1	0
1950	7765	4.95	2.48	1.2	1.45	1.11	7.71	1.03	0.03	0.01	1.03	1.03	0.9	1.78	0.05	0.05	78	40	212	1680	0	2849	0	0	1	0
1951	7766	17.61	2.93	1.06	0.98	0.95	0.77	4.36	0.05	0.41	0.9	0.83	0.22	6.91	0.08	0.09	9	277	263	1680	0	4120	0	0	1	0
1952	7767	2.59	1.35	1.39	1.65	1.03	6.64	1.4	0.05	0.02	0.73	0.72	0.71	1.82	0.1	0.1	174	110	257	1680	0	4660	0	0	1	0
1953	7768	11.4	2.33	1.09	1.07	0.74	1.32	2.76	0.04	0.27	0.87	0.79	0.36	5.08	0.09	0.1	108	78	215	1679	0	2529	0	0	1	0
1954	7772	0.85	0	2.18	2.82	2.76	2.38	23.64	0.11	0.14	1.23	1.21	0.04	28.88	0.11	0.11	4	0	0	1678	0	4621	0	0	1	0
1955	7774	0.65	0	2.54	5.25	4.59	2.62	229.62	0.17	0.2	0.53	0.63	0	235.04	0.33	0.28	57	0	0	1677	0	4322	0	0	1	0
1956	7777	2.15	0.21	1.46	1.33	1.12	2.25	13.16	0.07	0.08	2.31	1.94	0.08	16.63	0.04	0.04	21	65	1	1676	0	4771	0	0	1	0
1957	7780	1.45	0.41	1.69	2.71	2.53	112.73	5.11	0.01	0.01	0.6	0.59	0.2	5.93	0.02	0.02	40	157	546	1676	0	4120	0	0	1	0
1958	7782	9.36	0	1.11	0.13	0.13	0.85	3.13	0.04	0.14	0.58	0.35	0.32	6.05	0.15	0.25	0	0	8	1675	0	9321	0	0	1	0
1959	7795	3.64	0	1.27	1.31	0.4	5.74	12.63	0.12	0.46	2.14	2.09	0.08	13.42	0.06	0.06	113	97	0	1671	0	4771	0	0	1	0
1960	7796	-10.42	-1.44	0.9	0.69	0.28	0.33	2.13	0.03	-0.12	3.07	3.07	0.41	3.08	0.01	0.01	42	70	1	1671	0	4711	0	0	1	0
1961	7798	-12.48	-4.42	0.92	1.12	0.93	1.37	-11.71	-0.14	-1.32	0.93	0.97	-0.09	-8.26	-0.11	-0.1	52	137	2	1670	0	2573	1	1	1	1
1962	7802	27.12	6.69	1.04	1.21	1.06	6.11	1.12	0.03	-0.16	0.91	0.79	0.88	1.58	0.05	0.06	47	142	208	1668	0	2820	0	0	1	1
1963	7803	1.64	0	1.61	1.8	1.79	3.51	350.34	0.26	0.49	1.7	1.69	0	370.35	0.16	0.16	1	61	11	1667	0	5510	0	0	1	0
1964	7804	6.98	0	1.14	0.96	0.86	0.92	2.4	0.03	0.06	1.28	1.26	0.42	3.22	0.04	0.04	19	0	158	1667	0	4674	0	0	1	0
1965	7807	1.16	0	1.86	1.92	1.84	2.99	108.97	0.26	0.39	0.92	0.92	0.01	118.53	0.3	0.3	13	0	100	1665	0	1392	0	0	1	0
1966	7810	1.45	0	1.69	1.21	1.21	1.41	282.73	0.04	0.07	1.59	1.59	0	323.23	0.03	0.03	0	124	152	1664	0	4941	0	0	1	0
1967	7811	0.86	0.72	2.16	2.09	0.79	1.19	-2.92	-0.03	-0.06	0.1	0.09	-0.34	4.61	0.49	0.55	605	120	5	1664	0	9311	1	1	1	1
1968	7815	3.69	1.75	1.27	2.29	0.65	14.21	1.51	0.02	0.02	1.4	1.4	0.66	2.87	0.03	0.03	179	57	1	1662	0	4772	0	0	1	0
1969	7816	28.65	0	1.03	1.01	0.65	1.17	170.06	0.08	0.14	4.44	4.44	0.01	187.42	0.02	0.02	28	45	31	1662	0	5610	0	0	1	0
1970	7822	8.67	3.62	1.12	1.98	0.09	24.06	2.59	0.03	0.14	0.23	0.21	0.39	2.7	0.15	0.16	1476	381	24	1661	0	6810	0	0	1	0
1971	7826	0.81	0.44	2.24	1.49	0.97	1.22	10.68	0.03	0.04	0.74	0.73	0.09	25.13	0.1	0.1	69	98	46	1659	0	4741	0	0	1	0
1972	7841	6.01	5.3	1.17	0.92	0.4	0.68	1.34	0.06	0.01	1.67	1.66	0.74	1.72	0.04	0.04	98	11	8	1652	0	4511	0	0	1	0
1973	7844	1.11	0.65	1.9	4.51	4.51	90.85	20.29	0.1	0.2	1.58	1.42	0.05	22.72	0.07	0.08	0	50	42	1651	0	4631	0	0	1	0
1974	7846	6.82	0.7	1.15	1.15	1.14	1.74	3.9	0.02	0.04	1.17	1.17	0.26	4.79	0.03	0.03	2	75	156	1650	0	8122	0	0	1	0
1975	7855	5.82	0.86	1.17	1.27	1.03	1.95	3.79	0.04	0.11	1.59	1.57	0.25	5.63	0.04	0.04	36	96	113	1647	0	2700	0	0	1	0
1976	7862	27.57	9.47	1.04	0.93	0.89	0.85	1.6	0.04	0.11	1.03	1.02	0.63	2.64	0.06	0.07	10	142	195	1643	0	4211	0	0	1	0
1977	7866	48.5	0	1.02	1.41	1.24	10.16	7.02	0.04	0.44	1.85	1.77	0.14	8.1	0.02	0.02	23	0	0	1642	0	2229	0	0	1	0
1978	7867	3.45	0.27	1.29	2.25	2.25	19.1	5.85	0.01	0.01	1.29	1.29	0.17	13.41	0.02	0.02	0	59	194	1641	0	7490	0	0	1	0
1979	7868	14.56	0	1.07	4.57	4.57	5.77	1.65	0.03	0.1	0.38	0.35	0.59	3.46	0.16	0.17	0	59	349	1641	0	7739	0	0	1	0
1980	7869	9.15	0	1.11	1.59	1.59	12.34	6.25	0.06	0.1	1.81	1.8	0.16	7.39	0.04	0.04	0	0	146	1641	0	8121	0	0	1	0
1981	7873	3.74	1.28	1.27	1.84	1.72	1.69	15.14	0.11	0.35	1.38	1.35	0.07	26.69	0.14	0.14	10	58	38	1640	0	1082	0	0	1	0
1982	7877	30.34	4.22	1.03	0.23	0.16	0.93	1.42	0.02	0.09	0.24	0.23	0.71	3.51	0.16	0.17	9	86	1	1638	0	5520	0	0	1	0
1983	7882	2.58	1.29	1.39	0.91	0.47	0.93	1.36	0.03	0.02	0.75	0.66	0.72	7.04	0.19	0.22	102	52	77	1635	0	2611	0	0	1	0
1984	7885	1.62	0	1.62	1.64	1.06	1.87	4.47	0.04	0.05	0.95	0.99	0.22	6.88	0.06	0.06	94	0	0	1634	0	4322	0	0	1	0
1985	7895	6.23	1.66	1.16	1.87	0.27	1.72	4.3	0.03	0.08	0.68	0.67	0.23	6.69	0.06	0.06	281	154	0	1631	0	4777	0	0	1	0
1986	7906	0.85	0.5	2.18	2.63	1.68	1.48	10.57	0.06	0.08	0.73	0.72	0.09	18.08	0.14	0.14	78	51	14	1627	0	4773	0	0	1	0
1987	7911	29.63	1.96	1.03	0.95	0.89	0.44	15.86	0.02	0.27	1.05	1.05	0.06	28.29	0.04	0.04	18	296	260	1626	0	3109	0	0	1	0
1988	7912	1.69	0.06	1.59	2.15	2.15	4.24	23.21	0.28	0.5	2.28	2.28	0.04	25.8	0.14	0.14	0	10	74	1625	0	8121	0	0	1	0
1989	7913	14.27	0	1.07	0.97	0.87	0.86	6.64	0.05	0.03	2.27	2.12	0.15	10.62	0.04	0.04	15	0	62	1625	0	9002	0	0	1	0
1990	7918	0.82	0	2.21	4.77	4.77	6.16	23.69	0.12	0.14	1.02	1.01	0.04	35.01	0.18	0.18	0	43	189	1624	0	7733	0	0	1	0
1991	7920	1.36	0	1.73	2.09	2.09	3.92	-2.49	-0.04	-0.14	2.18	2.18	-0.4	-1.07	-0.01	-0.01	0	0	0	1623	0	1310	1	1	1	1
1992	7921	0.67	0.04	2.49	3.27	3.06	2.8	12.26	0.13	0.16	0.86	0.86	0.05	16.38	0.13	0.13	20	48	167	1623	0	4321	0	0	0	0
1993	7922	3.09	0.25	1.32	1.74	1.41	3.06	45.91	0.06	0.16	1.5	1.52	0.02	58.12	0.05	0.05	39	93	115	1623	0	3109	0	0	1	0
1994	7926	1.11	0.54	1.9	1.12	0.74	1.1	2.21	0.01	0	0.7	0.7	0.45	4.87	0.03	0.03	84	76	136	1622	0	1623	0	0	1	0
1995	7931	1.3	0.11	1.77	2.36	2.29	3.84	77.38	0.14	0.21	1.69	1.69	0.01	88.97	0.09	0.09	5	55	136	1621	0	4520	0	0	0	0
1996	7932	4.04	0	1.25	1.24	1.2	1.41	4.87	0.1	0.28	0.95	0.95	0.21	6.9	0.16	0.16	9	0	190	1620	0	2510	0	0	1	0
1997	7938	21.93	0.47	1.05	1	0.98	1.02	11.59	0.03	0.03	1.76	1.75	0.09	27.65	0.04	0.04	4	70	45	1618	0	1071	0	0	1	0
1998	7948	8.17	0	1.12	1.32	1.32	3.51	21.69	0.07	0.26	2.3	2.3	0.05	32.55	0.04	0.04	0	0	126	1614	0	8121	0	0	1	0
1999	7960	1.72	0.52	1.58	1.26	1.26	1.12	5.38	0.15	0.22	0.92	0.86	0.18	5.9	0.17	0.18	0	87	0	1605	0	6820	0	0	1	0
[truncated: 2,515 more rows]
